# Supplementary material for: Gene expression profiles in asbestos-exposed epithelial and mesothelial lung cell lines
Source: BMC Genomics. 2007 Mar 1;8:62. doi: 10.1186/1471-2164-8-62 (PMC1821332; doi:10.1186/1471-2164-8-62)
Supplement: Additional File 1 — GO analysis. The file contains enriched biological processes in each time point and each cell line. [file 1471-2164-8-62-S1.xls]

## Sheet: Sheet1
GO_id	Biological process (GO)	Nr. genes involved	cell line	time-point (h)	regulation
7179	transforming growth factor beta receptor signaling pathway	28	A549	1	down
7223	frizzled-2 signaling pathway	18	A549	1	down
16117	carotenoid biosynthesis	4	A549	1	down
30218	erythrocyte differentiation	7	A549	1	down
30423	RNA interference, targeting of mRNA for destruction	1	A549	1	down
42113	B cell activation	29	A549	1	down
45657	positive regulation of monocyte differentiation	1	A549	1	down
45946	positive regulation of translation	1	A549	1	down
48255	mRNA stabilization	1	A549	1	down
30335	positive regulation of cell migration	5	A549	6	down
35246	peptidyl-arginine N-methylation	1	A549	6	down
42478	regulation of eye photoreceptor cell development	1	A549	6	down
42552	myelination	5	A549	6	down
43517	positive regulation of DNA damage response, signal transduction by p53 class mediator	1	A549	6	down
48178	negative regulation of hepatocyte growth factor biosynthesis	1	A549	6	down
48255	mRNA stabilization	1	A549	6	down
8634	negative regulation of survival gene product activity	4	A549	24	down
51017	actin filament bundle formation	7	A549	24	down
18279	protein amino acid N-linked glycosylation via asparagine	2	A549	24	down
7172	signal complex formation	9	A549	24	down
185	activation of MAPKKK activity	4	A549	24	down
1560	regulation of cell growth by extracellular stimulus	1	A549	24	down
5980	glycogen catabolism	4	A549	24	down
6029	proteoglycan metabolism	25	A549	24	down
6094	gluconeogenesis	14	A549	24	down
6654	phosphatidic acid biosynthesis	2	A549	24	down
6890	retrograde transport, Golgi to ER	9	A549	24	down
6891	intra-Golgi transport	15	A549	24	down
7016	cytoskeletal anchoring	9	A549	24	down
7187	G-protein signaling, coupled to cyclic nucleotide second messenger	87	A549	24	down
7254	JNK cascade	47	A549	24	down
8203	cholesterol metabolism	64	A549	24	down
8366	nerve ensheathment	10	A549	24	down
18401	peptidyl-proline hydroxylation to 4-hydroxy-L-proline	1	A549	24	down
19320	hexose catabolism	69	A549	24	down
19883	antigen presentation, endogenous antigen	10	A549	24	down
19885	antigen processing, endogenous antigen via MHC class I	13	A549	24	down
30100	regulation of endocytosis	19	A549	24	down
30174	regulation of DNA replication initiation	2	A549	24	down
30252	growth hormone secretion	2	A549	24	down
30308	negative regulation of cell growth	28	A549	24	down
30520	estrogen receptor signaling pathway	10	A549	24	down
42312	regulation of vasodilation	4	A549	24	down
42345	regulation of NF-kappaB import into nucleus	10	A549	24	down
42518	negative regulation of tyrosine phosphorylation of Stat3 protein	4	A549	24	down
42994	cytoplasmic sequestering of transcription factor	8	A549	24	down
43089	positive regulation of Cdc42 GTPase activity	1	A549	24	down
43123	positive regulation of I-kappaB kinase/NF-kappaB cascade	82	A549	24	down
46902	regulation of mitochondrial membrane permeability	1	A549	24	down
48514	blood vessel morphogenesis	58	A549	24	down
51097	negative regulation of helicase activity	1	A549	24	down
6888	ER to Golgi transport	64	A549	48	down
8634	negative regulation of survival gene product activity	4	A549	48	down
31575	G1/S transition checkpoint	1	A549	48	down
40018	positive regulation of body size	1	A549	48	down
48639	positive regulation of developmental growth	1	A549	48	down
165	MAPKKK cascade	84	A549	48	down
7265	Ras protein signal transduction	38	A549	48	down
9312	oligosaccharide biosynthesis	6	A549	48	down
7222	frizzled signaling pathway	17	A549	48	down
45893	positive regulation of transcription, DNA-dependent	85	A549	48	down
6446	regulation of translational initiation	30	A549	48	down
6450	regulation of translational fidelity	1	A549	48	down
6509	membrane protein ectodomain proteolysis	11	A549	48	down
6573	valine metabolism	2	A549	48	down
6693	prostaglandin metabolism	17	A549	48	down
6695	cholesterol biosynthesis	23	A549	48	down
6904	vesicle docking during exocytosis	21	A549	48	down
7191	dopamine receptor, adenylate cyclase activating pathway	1	A549	48	down
7220	Notch receptor processing	7	A549	48	down
7253	cytoplasmic sequestering of NF-kappaB	5	A549	48	down
7266	Rho protein signal transduction	23	A549	48	down
8632	apoptotic program	43	A549	48	down
15728	mevalonate transport	1	A549	48	down
15993	molecular hydrogen transport	1	A549	48	down
18193	peptidyl-amino acid modification	37	A549	48	down
19852	L-ascorbic acid metabolism	1	A549	48	down
30308	negative regulation of cell growth	28	A549	48	down
30327	prenylated protein catabolism	1	A549	48	down
42062	long-term strengthening of neuromuscular junction	4	A549	48	down
43123	positive regulation of I-kappaB kinase/NF-kappaB cascade	82	A549	48	down
43508	negative regulation of JNK activity	1	A549	48	down
46394	carboxylic acid biosynthesis	59	A549	48	down
46902	regulation of mitochondrial membrane permeability	1	A549	48	down
51097	negative regulation of helicase activity	1	A549	48	down
8360	regulation of cell shape	36	A549	168	down
1560	regulation of cell growth by extracellular stimulus	1	A549	168	down
7259	JAK-STAT cascade	31	A549	168	down
30010	establishment of cell polarity	3	A549	168	down
31274	positive regulation of pseudopodium formation	5	A549	168	down
45348	positive regulation of MHC class II biosynthesis	1	A549	168	down
50725	positive regulation of interleukin-1 beta biosynthesis	1	A549	168	down
50754	positive regulation of fractalkine biosynthesis	1	A549	168	down
6364	rRNA processing	42	A549	1	up
6888	ER to Golgi transport	64	A549	1	up
40018	positive regulation of body size	1	A549	1	up
48639	positive regulation of developmental growth	1	A549	1	up
30041	actin filament polymerization	19	A549	1	up
5983	starch catabolism	1	A549	1	up
6084	acetyl-CoA metabolism	24	A549	1	up
6098	pentose-phosphate shunt	9	A549	1	up
6106	fumarate metabolism	1	A549	1	up
6189	'de novo' IMP biosynthesis	3	A549	1	up
6275	regulation of DNA replication	13	A549	1	up
6379	mRNA cleavage	8	A549	1	up
6399	tRNA metabolism	92	A549	1	up
6413	translational initiation	50	A549	1	up
6825	copper ion transport	8	A549	1	up
6829	zinc ion transport	9	A549	1	up
7253	cytoplasmic sequestering of NF-kappaB	5	A549	1	up
9083	branched chain family amino acid catabolism	7	A549	1	up
9107	lipoate biosynthesis	1	A549	1	up
9147	pyrimidine nucleoside triphosphate metabolism	12	A549	1	up
9206	purine ribonucleoside triphosphate biosynthesis	56	A549	1	up
15728	mevalonate transport	1	A549	1	up
16126	sterol biosynthesis	28	A549	1	up
19883	antigen presentation, endogenous antigen	10	A549	1	up
19885	antigen processing, endogenous antigen via MHC class I	13	A549	1	up
30593	neutrophil chemotaxis	5	A549	1	up
42119	neutrophil activation	4	A549	1	up
42559	pteridine and derivative biosynthesis	10	A549	1	up
43508	negative regulation of JNK activity	1	A549	1	up
48278	vesicle docking	22	A549	1	up
50930	induction of positive chemotaxis	4	A549	1	up
51028	mRNA transport	33	A549	1	up
6888	ER to Golgi transport	64	A549	6	up
35020	regulation of Rac protein signal transduction	1	A549	6	up
15986	ATP synthesis coupled proton transport	40	A549	6	up
8634	negative regulation of survival gene product activity	4	A549	6	up
7265	Ras protein signal transduction	38	A549	6	up
7596	blood coagulation	88	A549	6	up
8033	tRNA processing	46	A549	6	up
7046	ribosome biogenesis	63	A549	6	up
8360	regulation of cell shape	36	A549	6	up
6564	L-serine biosynthesis	6	A549	6	up
6919	caspase activation	21	A549	6	up
9060	aerobic respiration	25	A549	6	up
1504	neurotransmitter uptake	4	A549	6	up
6098	pentose-phosphate shunt	9	A549	6	up
6120	mitochondrial electron transport, NADH to ubiquinone	10	A549	6	up
6200	ATP catabolism	1	A549	6	up
6275	regulation of DNA replication	13	A549	6	up
6413	translational initiation	50	A549	6	up
6415	translational termination	7	A549	6	up
6509	membrane protein ectodomain proteolysis	11	A549	6	up
6695	cholesterol biosynthesis	23	A549	6	up
6713	glucocorticoid catabolism	1	A549	6	up
8624	induction of apoptosis by extracellular signals	33	A549	6	up
9082	branched chain family amino acid biosynthesis	2	A549	6	up
16081	synaptic vesicle docking during exocytosis	3	A549	6	up
16485	protein processing	41	A549	6	up
18193	peptidyl-amino acid modification	37	A549	6	up
30162	regulation of proteolysis	6	A549	6	up
30219	megakaryocyte differentiation	3	A549	6	up
30308	negative regulation of cell growth	28	A549	6	up
42771	DNA damage response, signal transduction by p53 class mediator resulting in induction of apoptosis	2	A549	6	up
42987	amyloid precursor protein catabolism	6	A549	6	up
42994	cytoplasmic sequestering of transcription factor	8	A549	6	up
43123	positive regulation of I-kappaB kinase/NF-kappaB cascade	82	A549	6	up
46394	carboxylic acid biosynthesis	59	A549	6	up
46902	regulation of mitochondrial membrane permeability	1	A549	6	up
48146	positive regulation of fibroblast proliferation	2	A549	6	up
50796	regulation of insulin secretion	4	A549	6	up
50930	induction of positive chemotaxis	4	A549	6	up
51258	protein polymerization	33	A549	6	up
6479	protein amino acid methylation	13	A549	24	up
6370	mRNA capping	2	A549	24	up
31397	negative regulation of protein ubiquitination	1	A549	24	up
46718	entry of virus into host cell	10	A549	24	up
46882	negative regulation of follicle-stimulating hormone secretion	4	A549	24	up
48255	mRNA stabilization	1	A549	24	up
1866	NK T cell proliferation	1	A549	48	up
7095	mitotic G2 checkpoint	1	A549	48	up
7584	response to nutrient	16	A549	48	up
7608	sensory perception of smell	75	A549	48	up
31397	negative regulation of protein ubiquitination	1	A549	48	up
42744	hydrogen peroxide catabolism	5	A549	48	up
48069	eye pigmentation	5	A549	48	up
50830	defense response to Gram-positive bacteria	6	A549	48	up
6888	ER to Golgi transport	64	A549	168	up
79	regulation of cyclin dependent protein kinase activity	38	A549	168	up
31575	G1/S transition checkpoint	1	A549	168	up
7079	mitotic chromosome movement towards spindle pole	2	A549	168	up
6269	DNA replication, synthesis of RNA primer	2	A549	168	up
6613	cotranslational protein targeting to membrane	12	A549	168	up
7095	mitotic G2 checkpoint	1	A549	168	up
35067	negative regulation of histone acetylation	2	A549	168	up
6364	rRNA processing	42	Beas-2B	1	down
8634	negative regulation of survival gene product activity	4	Beas-2B	1	down
82	G1/S transition of mitotic cell cycle	18	Beas-2B	1	down
45039	protein import into mitochondrial inner membrane	5	Beas-2B	1	down
387	spliceosomal snRNP biogenesis	2	Beas-2B	1	down
6099	tricarboxylic acid cycle	19	Beas-2B	1	down
6166	purine ribonucleoside salvage	4	Beas-2B	1	down
6261	DNA-dependent DNA replication	65	Beas-2B	1	down
6283	transcription-coupled nucleotide-excision repair	4	Beas-2B	1	down
6334	nucleosome assembly	76	Beas-2B	1	down
6388	tRNA splicing	5	Beas-2B	1	down
6607	NLS-bearing substrate import into nucleus	12	Beas-2B	1	down
6729	tetrahydrobiopterin biosynthesis	5	Beas-2B	1	down
6783	heme biosynthesis	11	Beas-2B	1	down
7031	peroxisome organization and biogenesis	16	Beas-2B	1	down
7052	mitotic spindle organization and biogenesis	11	Beas-2B	1	down
31573	intra-S DNA damage checkpoint	1	Beas-2B	1	down
45359	positive regulation of interferon-beta biosynthesis	1	Beas-2B	1	down
6888	ER to Golgi transport	64	Beas-2B	6	down
31575	G1/S transition checkpoint	1	Beas-2B	6	down
6449	regulation of translational termination	3	Beas-2B	6	down
6479	protein amino acid methylation	13	Beas-2B	6	down
8033	tRNA processing	46	Beas-2B	6	down
6405	RNA export from nucleus	40	Beas-2B	6	down
45893	positive regulation of transcription, DNA-dependent	85	Beas-2B	6	down
6302	double-strand break repair	17	Beas-2B	6	down
97	sulfur amino acid biosynthesis	9	Beas-2B	6	down
6099	tricarboxylic acid cycle	19	Beas-2B	6	down
6261	DNA-dependent DNA replication	65	Beas-2B	6	down
6367	transcription initiation from RNA polymerase II promoter	33	Beas-2B	6	down
6418	tRNA aminoacylation for protein translation	46	Beas-2B	6	down
6446	regulation of translational initiation	30	Beas-2B	6	down
6541	glutamine metabolism	14	Beas-2B	6	down
6607	NLS-bearing substrate import into nucleus	12	Beas-2B	6	down
6892	post-Golgi transport	15	Beas-2B	6	down
6904	vesicle docking during exocytosis	21	Beas-2B	6	down
7089	traversing start control point of mitotic cell cycle	6	Beas-2B	6	down
8535	cytochrome c oxidase complex assembly	4	Beas-2B	6	down
15701	bicarbonate transport	1	Beas-2B	6	down
18401	peptidyl-proline hydroxylation to 4-hydroxy-L-proline	1	Beas-2B	6	down
31399	regulation of protein modification	3	Beas-2B	6	down
42345	regulation of NF-kappaB import into nucleus	10	Beas-2B	6	down
43123	positive regulation of I-kappaB kinase/NF-kappaB cascade	82	Beas-2B	6	down
45429	positive regulation of nitric oxide biosynthesis	5	Beas-2B	6	down
51089	constitutive protein ectodomain proteolysis	1	Beas-2B	6	down
8634	negative regulation of survival gene product activity	4	Beas-2B	24	down
122	negative regulation of transcription from RNA polymerase II promoter	21	Beas-2B	24	down
18346	protein amino acid prenylation	8	Beas-2B	24	down
30041	actin filament polymerization	19	Beas-2B	24	down
5980	glycogen catabolism	4	Beas-2B	24	down
6106	fumarate metabolism	1	Beas-2B	24	down
6120	mitochondrial electron transport, NADH to ubiquinone	10	Beas-2B	24	down
6275	regulation of DNA replication	13	Beas-2B	24	down
6633	fatty acid biosynthesis	51	Beas-2B	24	down
6695	cholesterol biosynthesis	23	Beas-2B	24	down
6754	ATP biosynthesis	45	Beas-2B	24	down
6826	iron ion transport	20	Beas-2B	24	down
8632	apoptotic program	43	Beas-2B	24	down
15728	mevalonate transport	1	Beas-2B	24	down
19362	pyridine nucleotide metabolism	21	Beas-2B	24	down
30327	prenylated protein catabolism	1	Beas-2B	24	down
31293	membrane protein intracellular domain proteolysis	1	Beas-2B	24	down
35067	negative regulation of histone acetylation	2	Beas-2B	24	down
42035	regulation of cytokine biosynthesis	31	Beas-2B	24	down
42176	regulation of protein catabolism	9	Beas-2B	24	down
42518	negative regulation of tyrosine phosphorylation of Stat3 protein	4	Beas-2B	24	down
43123	positive regulation of I-kappaB kinase/NF-kappaB cascade	82	Beas-2B	24	down
43161	proteasomal ubiquitin-dependent protein catabolism	13	Beas-2B	24	down
43407	negative regulation of MAPK activity	18	Beas-2B	24	down
46164	alcohol catabolism	72	Beas-2B	24	down
46488	phosphatidylinositol metabolism	7	Beas-2B	24	down
46489	phosphoinositide biosynthesis	14	Beas-2B	24	down
46823	negative regulation of nucleocytoplasmic transport	9	Beas-2B	24	down
46902	regulation of mitochondrial membrane permeability	1	Beas-2B	24	down
48193	Golgi vesicle transport	90	Beas-2B	24	down
51097	negative regulation of helicase activity	1	Beas-2B	24	down
51224	negative regulation of protein transport	9	Beas-2B	24	down
51262	protein tetramerization	6	Beas-2B	24	down
6364	rRNA processing	42	Beas-2B	48	down
8634	negative regulation of survival gene product activity	4	Beas-2B	48	down
79	regulation of cyclin dependent protein kinase activity	38	Beas-2B	48	down
7265	Ras protein signal transduction	38	Beas-2B	48	down
122	negative regulation of transcription from RNA polymerase II promoter	21	Beas-2B	48	down
18346	protein amino acid prenylation	8	Beas-2B	48	down
184	mRNA catabolism, nonsense-mediated decay	5	Beas-2B	48	down
6099	tricarboxylic acid cycle	19	Beas-2B	48	down
6275	regulation of DNA replication	13	Beas-2B	48	down
6415	translational termination	7	Beas-2B	48	down
6434	seryl-tRNA aminoacylation	2	Beas-2B	48	down
6446	regulation of translational initiation	30	Beas-2B	48	down
6476	protein amino acid deacetylation	14	Beas-2B	48	down
6498	N-terminal protein lipidation	1	Beas-2B	48	down
6542	glutamine biosynthesis	2	Beas-2B	48	down
6651	diacylglycerol biosynthesis	1	Beas-2B	48	down
6892	post-Golgi transport	15	Beas-2B	48	down
7088	regulation of mitosis	35	Beas-2B	48	down
7089	traversing start control point of mitotic cell cycle	6	Beas-2B	48	down
7176	regulation of epidermal growth factor receptor activity	4	Beas-2B	48	down
7253	cytoplasmic sequestering of NF-kappaB	5	Beas-2B	48	down
18105	peptidyl-serine phosphorylation	4	Beas-2B	48	down
30308	negative regulation of cell growth	28	Beas-2B	48	down
30327	prenylated protein catabolism	1	Beas-2B	48	down
30521	androgen receptor signaling pathway	31	Beas-2B	48	down
31327	negative regulation of cellular biosynthesis	21	Beas-2B	48	down
31334	positive regulation of protein complex assembly	2	Beas-2B	48	down
31497	chromatin assembly	83	Beas-2B	48	down
35067	negative regulation of histone acetylation	2	Beas-2B	48	down
42773	ATP synthesis coupled electron transport	13	Beas-2B	48	down
42921	glucocorticoid receptor signaling pathway	4	Beas-2B	48	down
43089	positive regulation of Cdc42 GTPase activity	1	Beas-2B	48	down
43123	positive regulation of I-kappaB kinase/NF-kappaB cascade	82	Beas-2B	48	down
43161	proteasomal ubiquitin-dependent protein catabolism	13	Beas-2B	48	down
43392	negative regulation of DNA binding	1	Beas-2B	48	down
43508	negative regulation of JNK activity	1	Beas-2B	48	down
46902	regulation of mitochondrial membrane permeability	1	Beas-2B	48	down
50434	positive regulation of viral transcription	1	Beas-2B	48	down
51097	negative regulation of helicase activity	1	Beas-2B	48	down
16339	calcium-dependent cell-cell adhesion	18	Beas-2B	1	up
6817	phosphate transport	84	Beas-2B	1	up
7411	axon guidance	28	Beas-2B	1	up
7596	blood coagulation	88	Beas-2B	1	up
7229	integrin-mediated signaling pathway	54	Beas-2B	1	up
6487	protein amino acid N-linked glycosylation	40	Beas-2B	1	up
46854	phosphoinositide phosphorylation	1	Beas-2B	1	up
7218	neuropeptide signaling pathway	69	Beas-2B	1	up
6916	anti-apoptosis	96	Beas-2B	1	up
7223	frizzled-2 signaling pathway	18	Beas-2B	1	up
1525	angiogenesis	57	Beas-2B	1	up
1666	response to hypoxia	6	Beas-2B	1	up
6024	glycosaminoglycan biosynthesis	18	Beas-2B	1	up
6368	RNA elongation from RNA polymerase II promoter	6	Beas-2B	1	up
6493	protein amino acid O-linked glycosylation	17	Beas-2B	1	up
6679	glucosylceramide biosynthesis	2	Beas-2B	1	up
6814	sodium ion transport	96	Beas-2B	1	up
6816	calcium ion transport	74	Beas-2B	1	up
6865	amino acid transport	60	Beas-2B	1	up
6940	regulation of smooth muscle contraction	10	Beas-2B	1	up
7219	Notch signaling pathway	35	Beas-2B	1	up
7274	neuromuscular synaptic transmission	2	Beas-2B	1	up
7608	sensory perception of smell	75	Beas-2B	1	up
8544	epidermis development	72	Beas-2B	1	up
9618	response to pathogenic bacteria	14	Beas-2B	1	up
15012	heparan sulfate proteoglycan biosynthesis	6	Beas-2B	1	up
15888	thiamin transport	1	Beas-2B	1	up
15893	drug transport	11	Beas-2B	1	up
16116	carotenoid metabolism	5	Beas-2B	1	up
19371	cyclooxygenase pathway	1	Beas-2B	1	up
30216	keratinocyte differentiation	7	Beas-2B	1	up
30218	erythrocyte differentiation	7	Beas-2B	1	up
30334	regulation of cell migration	19	Beas-2B	1	up
42517	positive regulation of tyrosine phosphorylation of Stat3 protein	4	Beas-2B	1	up
42541	hemoglobin biosynthesis	3	Beas-2B	1	up
45077	negative regulation of interferon-gamma biosynthesis	3	Beas-2B	1	up
45084	positive regulation of interleukin-12 biosynthesis	2	Beas-2B	1	up
45410	positive regulation of interleukin-6 biosynthesis	3	Beas-2B	1	up
45578	negative regulation of B cell differentiation	2	Beas-2B	1	up
45639	positive regulation of myeloid cell differentiation	3	Beas-2B	1	up
45650	negative regulation of macrophage differentiation	2	Beas-2B	1	up
45834	positive regulation of lipid metabolism	4	Beas-2B	1	up
45946	positive regulation of translation	1	Beas-2B	1	up
46881	positive regulation of follicle-stimulating hormone secretion	3	Beas-2B	1	up
46882	negative regulation of follicle-stimulating hormone secretion	4	Beas-2B	1	up
48168	regulation of neuronal synaptic plasticity	3	Beas-2B	1	up
48255	mRNA stabilization	1	Beas-2B	1	up
50727	regulation of inflammatory response	5	Beas-2B	1	up
19735	antimicrobial humoral response (sensu Vertebrata)	86	Beas-2B	6	up
7204	elevation of cytosolic calcium ion concentration	42	Beas-2B	6	up
6941	striated muscle contraction	35	Beas-2B	6	up
7188	G-protein signaling, coupled to cAMP nucleotide second messenger	52	Beas-2B	6	up
7223	frizzled-2 signaling pathway	18	Beas-2B	6	up
6814	sodium ion transport	96	Beas-2B	6	up
6816	calcium ion transport	74	Beas-2B	6	up
6879	iron ion homeostasis	20	Beas-2B	6	up
6937	regulation of muscle contraction	31	Beas-2B	6	up
6939	smooth muscle contraction	25	Beas-2B	6	up
6968	cellular defense response	92	Beas-2B	6	up
7398	ectoderm development	82	Beas-2B	6	up
7608	sensory perception of smell	75	Beas-2B	6	up
8016	regulation of heart contraction	25	Beas-2B	6	up
30146	diuresis	3	Beas-2B	6	up
30168	platelet activation	17	Beas-2B	6	up
30333	antigen processing	32	Beas-2B	6	up
42035	regulation of cytokine biosynthesis	31	Beas-2B	6	up
42742	defense response to bacteria	54	Beas-2B	6	up
45648	positive regulation of erythrocyte differentiation	1	Beas-2B	6	up
45908	negative regulation of vasodilation	1	Beas-2B	6	up
46631	alpha-beta T cell activation	2	Beas-2B	6	up
50819	negative regulation of coagulation	14	Beas-2B	6	up
50871	positive regulation of B cell activation	5	Beas-2B	6	up
46398	UDP-glucuronate metabolism	2	Beas-2B	24	up
1707	mesoderm formation	6	Beas-2B	24	up
7606	sensory perception of chemical stimulus	96	Beas-2B	24	up
19344	cysteine biosynthesis	2	Beas-2B	24	up
42478	regulation of eye photoreceptor cell development	1	Beas-2B	24	up
45627	positive regulation of T-helper 1 cell differentiation	2	Beas-2B	24	up
51209	release of sequestered calcium ion into cytosol	2	Beas-2B	24	up
51298	centrosome duplication	2	Beas-2B	24	up
19735	antimicrobial humoral response (sensu Vertebrata)	86	Beas-2B	48	up
6479	protein amino acid methylation	13	Beas-2B	48	up
7605	sensory perception of sound	98	Beas-2B	48	up
8654	phospholipid biosynthesis	42	Beas-2B	48	up
1817	regulation of cytokine production	34	Beas-2B	48	up
6428	isoleucyl-tRNA aminoacylation	3	Beas-2B	48	up
6968	cellular defense response	92	Beas-2B	48	up
7608	sensory perception of smell	75	Beas-2B	48	up
16486	peptide hormone processing	4	Beas-2B	48	up
19060	intracellular transport of viral proteins in host cell	1	Beas-2B	48	up
30162	regulation of proteolysis	6	Beas-2B	48	up
31397	negative regulation of protein ubiquitination	1	Beas-2B	48	up
42089	cytokine biosynthesis	34	Beas-2B	48	up
42517	positive regulation of tyrosine phosphorylation of Stat3 protein	4	Beas-2B	48	up
42742	defense response to bacteria	54	Beas-2B	48	up
42985	negative regulation of amyloid precursor protein biosynthesis	1	Beas-2B	48	up
45542	positive regulation of cholesterol biosynthesis	1	Beas-2B	48	up
46318	negative regulation of glucosylceramide biosynthesis	1	Beas-2B	48	up
51084	posttranslational protein folding	9	Beas-2B	48	up
51291	protein heterooligomerization	3	Beas-2B	48	up
6874	calcium ion homeostasis	68	Met5A	1	down
6941	striated muscle contraction	35	Met5A	1	down
7605	sensory perception of sound	98	Met5A	1	down
7200	G-protein signaling, coupled to IP3 second messenger (phospholipase C activating)	59	Met5A	1	down
6754	ATP biosynthesis	45	Met5A	1	down
6814	sodium ion transport	96	Met5A	1	down
6816	calcium ion transport	74	Met5A	1	down
6958	complement activation, classical pathway	26	Met5A	1	down
7197	muscarinic acetylcholine receptor, adenylate cyclase inhibiting pathway	2	Met5A	1	down
7213	acetylcholine receptor signaling, muscarinic pathway	3	Met5A	1	down
7608	sensory perception of smell	75	Met5A	1	down
7616	long-term memory	1	Met5A	1	down
9581	detection of external stimulus	34	Met5A	1	down
30236	anti-inflammatory response	4	Met5A	1	down
31424	keratinization	14	Met5A	1	down
42110	T cell activation	41	Met5A	1	down
42475	odontogenesis (sensu Vertebrata)	2	Met5A	1	down
42742	defense response to bacteria	54	Met5A	1	down
45085	negative regulation of interleukin-2 biosynthesis	1	Met5A	1	down
45089	positive regulation of innate immune response	2	Met5A	1	down
46597	negative regulation of virion penetration into host	1	Met5A	1	down
48286	alveolus development	1	Met5A	1	down
50906	detection of stimulus during sensory perception	2	Met5A	1	down
8634	negative regulation of survival gene product activity	4	Met5A	48	down
31575	G1/S transition checkpoint	1	Met5A	48	down
40018	positive regulation of body size	1	Met5A	48	down
48639	positive regulation of developmental growth	1	Met5A	48	down
7265	Ras protein signal transduction	38	Met5A	48	down
6338	chromatin remodeling	25	Met5A	48	down
8654	phospholipid biosynthesis	42	Met5A	48	down
30041	actin filament polymerization	19	Met5A	48	down
45893	positive regulation of transcription, DNA-dependent	85	Met5A	48	down
184	mRNA catabolism, nonsense-mediated decay	5	Met5A	48	down
188	inactivation of MAPK activity	17	Met5A	48	down
6497	protein amino acid lipidation	21	Met5A	48	down
6607	NLS-bearing substrate import into nucleus	12	Met5A	48	down
6892	post-Golgi transport	15	Met5A	48	down
6904	vesicle docking during exocytosis	21	Met5A	48	down
7016	cytoskeletal anchoring	9	Met5A	48	down
7020	microtubule nucleation	7	Met5A	48	down
7089	traversing start control point of mitotic cell cycle	6	Met5A	48	down
7253	cytoplasmic sequestering of NF-kappaB	5	Met5A	48	down
7257	activation of JNK activity	15	Met5A	48	down
8064	regulation of actin polymerization and/or depolymerization	35	Met5A	48	down
8203	cholesterol metabolism	64	Met5A	48	down
9967	positive regulation of signal transduction	97	Met5A	48	down
18401	peptidyl-proline hydroxylation to 4-hydroxy-L-proline	1	Met5A	48	down
30327	prenylated protein catabolism	1	Met5A	48	down
31293	membrane protein intracellular domain proteolysis	1	Met5A	48	down
35162	embryonic hemopoiesis	3	Met5A	48	down
42518	negative regulation of tyrosine phosphorylation of Stat3 protein	4	Met5A	48	down
43254	regulation of protein complex assembly	5	Met5A	48	down
43508	negative regulation of JNK activity	1	Met5A	48	down
45023	G0 to G1 transition	1	Met5A	48	down
45806	negative regulation of endocytosis	3	Met5A	48	down
46902	regulation of mitochondrial membrane permeability	1	Met5A	48	down
51097	negative regulation of helicase activity	1	Met5A	48	down
6888	ER to Golgi transport	64	Met5A	1	up
8634	negative regulation of survival gene product activity	4	Met5A	1	up
79	regulation of cyclin dependent protein kinase activity	38	Met5A	1	up
75	cell cycle checkpoint	33	Met5A	1	up
9103	lipopolysaccharide biosynthesis	6	Met5A	1	up
122	negative regulation of transcription from RNA polymerase II promoter	21	Met5A	1	up
6406	mRNA export from nucleus	32	Met5A	1	up
6383	transcription from RNA polymerase III promoter	25	Met5A	1	up
45893	positive regulation of transcription, DNA-dependent	85	Met5A	1	up
70	mitotic sister chromatid segregation	19	Met5A	1	up
184	mRNA catabolism, nonsense-mediated decay	5	Met5A	1	up
186	activation of MAPKK activity	5	Met5A	1	up
188	inactivation of MAPK activity	17	Met5A	1	up
398	nuclear mRNA splicing, via spliceosome	45	Met5A	1	up
1510	RNA methylation	2	Met5A	1	up
6334	nucleosome assembly	76	Met5A	1	up
6367	transcription initiation from RNA polymerase II promoter	33	Met5A	1	up
6418	tRNA aminoacylation for protein translation	46	Met5A	1	up
6446	regulation of translational initiation	30	Met5A	1	up
6497	protein amino acid lipidation	21	Met5A	1	up
6904	vesicle docking during exocytosis	21	Met5A	1	up
7088	regulation of mitosis	35	Met5A	1	up
7253	cytoplasmic sequestering of NF-kappaB	5	Met5A	1	up
7257	activation of JNK activity	15	Met5A	1	up
7346	regulation of progression through mitotic cell cycle	17	Met5A	1	up
8333	endosome to lysosome transport	4	Met5A	1	up
8637	apoptotic mitochondrial changes	7	Met5A	1	up
15788	UDP-N-acetylglucosamine transport	1	Met5A	1	up
30423	RNA interference, targeting of mRNA for destruction	1	Met5A	1	up
30521	androgen receptor signaling pathway	31	Met5A	1	up
31293	membrane protein intracellular domain proteolysis	1	Met5A	1	up
42254	ribosome biogenesis and assembly	71	Met5A	1	up
42518	negative regulation of tyrosine phosphorylation of Stat3 protein	4	Met5A	1	up
43123	positive regulation of I-kappaB kinase/NF-kappaB cascade	82	Met5A	1	up
46128	purine ribonucleoside metabolism	8	Met5A	1	up
46328	regulation of JNK cascade	10	Met5A	1	up
46474	glycerophospholipid biosynthesis	21	Met5A	1	up
50929	induction of negative chemotaxis	1	Met5A	1	up
9615	response to virus	56	Met5A	48	up
7605	sensory perception of sound	98	Met5A	48	up
7565	pregnancy	41	Met5A	48	up
6233	dTDP biosynthesis	1	Met5A	48	up
6235	dTTP biosynthesis	1	Met5A	48	up
7039	vacuolar protein catabolism	1	Met5A	48	up
7197	muscarinic acetylcholine receptor, adenylate cyclase inhibiting pathway	2	Met5A	48	up
7202	phospholipase C activation	16	Met5A	48	up
7608	sensory perception of smell	75	Met5A	48	up
19730	antimicrobial humoral response	88	Met5A	48	up
46731	passive induction of host immune response by virus	1	Met5A	48	up
46928	regulation of neurotransmitter secretion	3	Met5A	48	up
48247	lymphocyte chemotaxis	4	Met5A	48	up
50728	negative regulation of inflammatory response	1	Met5A	48	up
50830	defense response to Gram-positive bacteria	6	Met5A	48	up
50880	regulation of blood vessel size	16	Met5A	48	up
