# Supplementary material for: Gene expression profiles in asbestos-exposed epithelial and mesothelial lung cell lines
Source: BMC Genomics. 2007 Mar 1;8:62. doi: 10.1186/1471-2164-8-62 (PMC1821332; doi:10.1186/1471-2164-8-62)
Supplement: Additional File 4 — Cluster analysis. The file contains lists of all genes included in all significant clusters of each cell line. [file 1471-2164-8-62-S4.xls]

## Sheet: ALL
				RMA Log2 ratios														Clusters
Affy_id	GeneName	Chr	Cytoband	A549 0h	1h	6h	24h	48h	7d	Beas-2B 0h	1h	6h	24h	48h	Met5A 0h	1h	48h	A549	Beas-2B	Met5A
210540_s_at	B4GALT4	3	3q13	0	-0.140393	0.583519	0.0719504	-0.204117	-0.146864	0	-0.162064	-0.726438	0.329299	0.582798	0	1.32522	0.214946	1	1	1
235230_at	PLCXD2	3	3q13	0	0.093839	0.603615	0.490988	-0.181524	-0.143765	0	-0.0550096	-0.395896	0.16908	1.1984	0	0.542355	0.00540354	1	1	1
222642_s_at	TMEM33	4	4p13	0	0.490836	0.65565	0.498019	-0.206318	0.393921	0	0.121504	-0.314406	0.28841	1.07949	0	0.524491	-0.0806987	1	1	1
227306_at	---		---	0	0.28143	0.616713	0.364221	0.0578753	0.342358	0	-0.343024	-0.751348	-0.20049	0.423027	0	0.698812	0.0274827	1	1	1
226947_at	C6orf216		---	0	0.0992065	0.866059	0.0217574	0.086923	0.0169812	0	-0.0610253	-0.308243	-0.119479	0.507057	0	0.548658	0.0916691	1	1	1
205803_s_at	TRPC1		---	0	-0.0995572	0.770263	0.334079	-0.157479	0.387625	0	0.136149	-0.320581	0.186666	0.531672	0	0.742592	0.0978891	1	1	1
212819_at	ASB1	2	2q37	0	-0.043729	1.08726	0.221352	-0.19437	-0.0350155	0	-0.023406	-0.541037	-0.0204698	0.62666	0	0.321019	-0.585676	1	1	2
226885_at	---		---	0	-0.107945	0.620108	0.349014	0.0331251	-0.0698943	0	0.0970863	-0.635134	0.00837708	0.673484	0	0.0881442	-0.572568	1	1	2
214449_s_at	RHOQ	2	2p21	0	0.186615	0.593143	0.230978	-0.487393	0.0328223	0	-0.478106	-0.96085	-0.0419903	0.45632	0	0.770165	-0.64481	1	1	3
219410_at	TMEM45A	3	3q12	0	0.256794	1.44454	0.0595251	-0.529346	0.151301	0	0.14719	-0.538603	0.221846	1.02701	0	1.02174	-0.348724	1	1	3
222391_at	TMEM30A	6	6q14	0	-0.219046	0.584027	0.00473716	-0.348031	0.193	0	0.0784974	-0.298921	0.095547	0.630487	0	0.552886	-0.209316	1	1	3
220945_x_at	MANSC1	12	12p13	0	0.172074	0.526668	0.328523	-0.464218	-0.10509	0	0.0337977	-0.29045	0.294502	1.30165	0	0.526403	-0.296257	1	1	3
204781_s_at	FAS	10	10q24	0	0.314959	0.814983	0.346055	0.0602042	0.399161	0	-0.218487	-0.566432	0.218389	0.548624	0	0.632713	0.472253	1	1	---
1555543_a_at	MCLC	1	1p13	0	0.129725	1.00325	-0.112298	-0.312049	-0.0719462	0	-0.0222105	-0.617241	-0.077375	0.26151	0	0.197742	-0.113408	1	1	---
228949_at	FLJ23091	1	1p31	0	0.263593	0.854479	0.342411	0.0450179	0.298015	0	0.186664	-0.427221	0.358066	0.814698	0	0.90142	0.845385	1	1	---
212245_at	MCFD2	2	2p21	0	0.183835	0.966041	0.359128	-0.0232926	0.2597	0	-0.175739	-0.481495	0.436274	1.06352	0	-0.147342	0.20049	1	1	---
225583_at	UXS1	2	2q12	0	0.062506	0.641444	0.0588747	-0.125711	-0.096737	0	0.288498	-0.222701	0.100952	1.33681	0	0.202151	0.010114	1	1	---
225990_at	BOC	3	3q13	0	-0.174895	0.560692	0.139991	0.0742593	-0.153123	0	-0.178359	-0.24922	-0.143033	0.664515	0	-0.274185	0.261605	1	1	---
227408_s_at	SNX25	4	4q35	0	0.0185825	0.549905	0.519155	-0.158551	0.157545	0	-0.0670657	-0.47368	0.0340167	0.818902	0	0.129202	0.222725	1	1	---
205896_at	SLC22A4	5	5q23	0	0.247511	0.603535	0.181925	0.0845524	0.33368	0	-0.0342414	-1.00272	0.142081	1.03965	0	0.354248	0.464178	1	1	---
227413_at	MGC10067	5	5q33	0	0.0453372	0.66385	0.0679461	0.060959	0.164345	0	-0.171856	-0.503286	0.0862935	0.459542	0	-0.213275	-0.18043	1	1	---
208671_at	TDE2	6	6q22	0	0.0641758	0.750344	0.252334	-0.167727	-0.0372454	0	0.125658	-0.256622	0.184457	0.708977	0	0.194212	0.176541	1	1	---
201327_s_at	CCT6A	7	7p11	0	0.296187	0.507931	0.286582	-0.0120011	0.170843	0	-0.193604	-0.481574	0.241084	0.695729	0	-0.0664192	-0.0248757	1	1	---
200847_s_at	MGC8721	8	8p12	0	0.0879473	0.531204	-0.0190152	-0.0877377	0.278531	0	-0.146644	-0.475877	-0.12761	1.2822	0	-0.317731	0.322251	1	1	---
232641_at	ZNF596	8	8p23	0	0.0709364	0.779284	-0.0535655	-0.338181	-0.260488	0	-0.0975768	-0.511207	0.0924845	0.343121	0	0.115101	0.19656	1	1	---
225912_at	TP53INP1	8	8q22	0	0.308328	1.8497	0.03235	-0.295532	0.201326	0	-0.245407	-0.379156	-0.354729	0.680007	0	0.320578	-0.0828831	1	1	---
238214_at	SLC26A7	8	8q23	0	-0.142983	0.57341	0.0428247	0.0557551	-0.0920751	0	0.307202	-0.16071	-0.0384722	1.26472	0	-0.4009	0.141164	1	1	---
1559388_a_at	LYNX1	8	8q24	0	-0.0448449	0.75101	-0.0493842	-0.120881	0.349884	0	0.0331977	-0.579332	0.131596	0.540498	0	-0.12137	-0.0867715	1	1	---
219147_s_at	C9orf95	9	9q21	0	0.089864	0.782446	0.448763	-0.219545	0.0553244	0	-0.626684	-1.16591	-0.0977664	0.521616	0	0.362281	0.148723	1	1	---
203505_at	ABCA1	9	9q31	0	-0.132198	1.12341	0.404431	0.214094	-0.0282399	0	-0.0587378	-0.251597	-0.113733	0.672455	0	0.0794733	-0.238478	1	1	---
229778_at	MGC10946	12	12p12	0	0.0995431	1.15846	0.674032	-0.250209	-0.200568	0	-0.495292	-0.856103	0.117807	0.467679	0	0.0743532	0.389917	1	1	---
209075_s_at	NIFUN	12	12q24	0	0.191346	0.771116	0.320499	-0.0631251	0.128364	0	-0.349248	-0.605632	0.115751	0.461642	0	-0.187456	0.245129	1	1	---
1567214_a_at	PNN	14	14q21	0	-0.0645834	0.783582	0.571109	-0.205098	0.0781793	0	-0.0230069	-1.00164	0.34249	0.988928	0	-0.284066	-0.0569673	1	1	---
209476_at	TXNDC	14	14q22	0	0.226775	0.602616	0.214792	0.0849109	0.33278	0	0.125182	-0.174007	0.0494373	0.710392	0	-0.0323566	0.125509	1	1	---
203460_s_at	PSEN1	14	14q24	0	0.0314011	0.599181	0.0837916	0.14797	0.123909	0	0.0500315	-0.336401	-0.00527755	0.787249	0	0.0774188	-0.0922835	1	1	---
226120_at	TTC8	14	14q31	0	0.146833	0.743505	0.206992	-0.0673748	0.181377	0	-0.504121	-0.800532	0.0211643	0.896102	0	0.07081	-0.0705441	1	1	---
217898_at	C15orf24	15	15q14	0	0.0603843	0.607677	0.0674415	-0.00144717	-0.164079	0	0.040538	-0.0552517	0.120318	0.598839	0	0.0592839	0.351147	1	1	---
218511_s_at	PNPO	17	17q21	0	-0.0249341	0.518452	-0.108207	-0.155994	0.126666	0	-0.243951	-0.524517	0.129013	0.449581	0	-0.2287	0.158122	1	1	---
227335_at	C20orf158	20	20q13	0	0.143745	0.63343	0.0240032	-0.0991967	0.0447131	0	0.0792143	-0.520992	-0.0794532	0.48092	0	0.0186862	-0.362167	1	1	---
212342_at	MGC21416	X	Xq13	0	-0.0408336	0.714265	0.205969	0.138821	0.154177	0	-0.0507277	-0.810222	-0.119618	0.567548	0	0.371439	-0.101434	1	1	---
227444_at	ARMCX4	X	Xq22	0	-0.0327627	0.730247	0.604708	0.0797305	0.206738	0	0.269725	-0.18819	0.100305	0.825537	0	-0.214199	0.272906	1	1	---
203041_s_at	LAMP2	X	Xq24	0	0.0678125	0.621392	0.0455813	-0.281676	0.306182	0	0.131811	-0.716118	0.0952634	0.789223	0	0.0638859	0.231191	1	1	---
225290_at	---		---	0	-0.113445	0.543633	0.247241	-0.307784	-0.169815	0	0.15823	-0.373443	0.278054	0.781499	0	0.0179597	-0.477271	1	1	---
214274_s_at	ACAA1		---	0	0.138313	0.502523	0.17599	-0.169177	0.208458	0	-0.345653	-0.63819	-0.0602904	0.632704	0	0.0981518	-0.0754552	1	1	---
222444_at	ARMCX3		---	0	0.0251839	0.657482	0.106284	-0.0126843	0.0904507	0	-0.320099	-0.347407	-0.313972	0.736989	0	-0.290138	-0.0320764	1	1	---
204422_s_at	FGF2		---	0	0.00633206	0.516461	0.220611	0.176215	-0.0590821	0	-0.071763	-0.553824	0.402585	1.01267	0	-0.0184804	-0.248694	1	1	---
203987_at	FZD6		---	0	0.0229478	0.455525	0.57043	-0.320579	-0.038597	0	0.134448	-0.426146	0.314995	0.572619	0	0.0298552	-0.179901	1	1	---
218468_s_at	GREM1		---	0	0.30578	2.2339	1.02442	0.218312	-0.223194	0	0.0514736	-0.910204	0.380506	0.692033	0	0.31289	0.491311	1	1	---
202727_s_at	IFNGR1		---	0	0.0723465	0.784536	0.0461679	-0.291916	0.385506	0	0.214321	-0.0619928	0.304934	0.762696	0	0.0528003	0.109612	1	1	---
225540_at	MAP2		---	0	0.106007	0.62976	-0.0497528	-0.392448	-0.104637	0	-0.105049	-0.823417	0.0152361	0.81314	0	0.492603	0.017571	1	1	---
1553995_a_at	NT5E		---	0	0.228208	0.654869	0.611788	-0.0284393	0.310227	0	-0.112918	-0.823396	0.0195915	0.60735	0	0.245385	0.210724	1	1	---
203939_at	NT5E		---	0	0.372311	1.00795	0.149018	0.0839836	0.184087	0	0.0397791	-0.403808	0.273186	0.633397	0	0.0814322	0.507112	1	1	---
203675_at	NUCB2		---	0	0.328594	0.665011	0.342821	-0.179918	0.0147057	0	0.0148251	-0.476885	-0.0174345	1.19187	0	0.188673	0.231045	1	1	---
212190_at	SERPINE2		---	0	-0.0322813	1.49462	0.0701957	-0.0149045	-0.0456013	0	0.0817869	-0.00932764	0.235206	1.24869	0	-0.152454	0.021713	1	1	---
227480_at	SUSD2		---	0	-0.0219002	0.568476	0.00147575	-0.244421	-0.166451	0	0.0539475	-0.595936	0.052568	0.762304	0	-0.519475	-0.100037	1	1	---
204137_at	TM7SF1		---	0	0.301971	0.639288	0.326097	0.133127	0.23286	0	-0.271046	-0.658973	0.0489872	0.318007	0	0.515365	0.270393	1	1	---
226478_at	TM7SF3		---	0	0.593029	0.896724	0.110582	-0.244108	0.0865509	0	-0.0292702	-0.799784	0.0171887	0.464328	0	0.279768	-0.112434	1	1	---
242263_at	TMED5		---	0	0.318584	0.664437	-0.00872007	0.0790609	0.252346	0	-0.0266411	-0.61352	-0.0538783	0.623429	0	0.236206	-0.304207	1	1	---
211962_s_at	ZFP36L1		---	0	0.190052	0.545829	0.0949249	0.0371656	-0.0411157	0	0.271791	-0.14514	0.244568	0.741755	0	-0.0292046	-0.0942629	1	1	---
213239_at	C13orf24	13	13q22	0	0.235484	1.13715	0.244514	0.139169	0.370972	0	-0.464651	-1.05733	0.638472	0.482063	0	0.236189	-0.553023	1	2	2
232231_at	RUNX2	6	6p21	0	0.478021	1.22568	0.380017	0.238495	0.215469	0	-0.375766	-0.86597	0.593324	0.144769	0	0.261718	0.118084	1	2	---
214110_s_at	---	2	2p11	0	-0.0140814	0.797823	0.0924167	0.208348	0.0425941	0	-0.625534	-0.521076	0.387682	-0.11881	0	0.242883	0.413426	1	2	---
200777_s_at	BZW1	2	2q33	0	0.24184	0.517497	0.108698	-0.171602	0.247848	0	-0.198812	-0.501849	0.270963	0.161806	0	-0.139366	0.00844684	1	2	---
226281_at	DNER	2	2q36	0	0.173781	0.621697	0.373641	-0.00780459	0.188488	0	-0.0987292	-0.441796	0.772173	0.604177	0	0.0614163	0.319672	1	2	---
227270_at	LOC285550	4	4p15	0	0.199723	0.682426	0.190471	0.293609	0.0364468	0	-0.262554	-0.781821	0.555782	0.465114	0	0.107214	0.159443	1	2	---
223204_at	DKFZp434L142	4	4q32	0	-0.163502	1.54248	0.224057	-0.707518	-0.0421494	0	-0.424177	-0.819697	0.382151	0.25555	0	-0.0917447	-0.565926	1	2	---
228050_at	FLJ12787	5	5q13	0	0.072734	0.863054	0.209587	-0.00507318	0.314901	0	-0.555524	-0.664095	0.489448	0.50952	0	0.263838	0.13219	1	2	---
212557_at	ZNF451	6	6p12	0	-0.200112	0.588713	0.257054	0.032793	-0.222688	0	-0.310783	-0.5318	0.411627	0.0335338	0	0.221842	0.444269	1	2	---
208920_at	SRI	7	7q21	0	0.136803	0.584384	-0.0472108	-0.0441773	0.262143	0	-0.392624	-0.607316	0.530029	-0.0113401	0	0.131254	0.140304	1	2	---
219099_at	C12orf5	12	12p13	0	0.15613	0.719861	0.284521	0.143158	0.572476	0	-0.319341	-0.652133	0.161584	0.279563	0	0.0107539	0.426364	1	2	---
223090_x_at	VEZATIN	12	12q22	0	0.0451059	0.576189	0.197563	-0.097499	0.152926	0	-0.0693404	-0.420467	0.701974	0.66691	0	0.199677	-0.102463	1	2	---
227572_at	USP30	12	12q24	0	-0.075838	0.594879	0.33935	-0.246654	-0.0163715	0	-0.510915	-1.0112	0.38406	0.345057	0	0.489795	-0.0309939	1	2	---
201760_s_at	WSB2	12	12q24	0	-0.00517394	0.605424	-0.0248679	-0.107515	0.0589047	0	-0.311741	-0.583661	0.672023	-0.109336	0	0.147778	-0.157777	1	2	---
219303_at	C13orf7	13	13q31	0	0.0882532	0.599883	0.410424	-0.174701	0.0646508	0	-0.347922	-0.618403	0.302284	0.308529	0	0.135068	0.230526	1	2	---
225537_at	TRAPPC6B	14	14q21	0	0.0760785	0.696226	0.256781	0.0519839	0.218993	0	-0.686252	-1.10041	0.54216	0.442801	0	0.174912	0.0569297	1	2	---
224747_at	LOC92912	15	15q23	0	-0.0334363	0.786354	0.517582	-0.202764	0.167421	0	-0.221487	-0.719511	0.388241	0.245204	0	0.159259	-0.226673	1	2	---
222890_at	HSPC065	16	16q21	0	-0.0741504	0.673099	0.510143	-0.0168406	0.382167	0	-0.376077	-0.637556	0.361106	0.125544	0	0.177743	0.170352	1	2	---
202422_s_at	ACSL4		---	0	0.267334	1.32862	0.362383	-0.0852229	0.798105	0	-0.0474527	0.0429412	0.530364	0.531455	0	0.206929	0.0518281	1	2	---
225285_at	BCAT1		---	0	0.00890174	1.27514	0.674158	-0.0203042	0.136467	0	-0.329652	-0.664044	0.648928	0.774458	0	0.0764066	-0.392702	1	2	---
226517_at	BCAT1		---	0	0.0317307	1.05909	0.683559	0.194373	0.260933	0	-0.4847	-0.19853	0.563102	0.169691	0	0.289998	-0.109422	1	2	---
222465_at	C15orf15 /// LOC284288		---	0	0.0382964	0.487909	0.569183	0.0710521	0.138494	0	-0.391615	-0.434844	0.558008	0.20655	0	-0.128705	0.247355	1	2	---
1555522_s_at	C2orf4		---	0	0.217122	0.518937	0.203648	0.122458	-0.0179041	0	-0.323367	-0.845248	0.425447	0.629808	0	0.312031	0.0970196	1	2	---
218128_at	NFYB		---	0	0.291789	0.620324	0.407819	0.210202	0.17903	0	-0.399892	-0.77322	0.687845	0.427618	0	0.34261	0.360359	1	2	---
238575_at	OSBPL6		---	0	-0.0827457	0.793983	0.474188	0.175383	-0.0307807	0	-0.485642	-0.534146	0.373246	0.331429	0	-0.560757	-0.146573	1	2	---
236277_at	PAK3		---	0	0.109567	0.989875	0.218445	0.118671	-0.042847	0	-0.350301	-0.0935782	0.525469	0.0592291	0	-0.315195	0.0975441	1	2	---
226472_at	PPIL4		---	0	0.446985	0.68753	0.149711	-0.0416025	0.271591	0	-0.635056	-0.549694	0.382842	0.453708	0	0.257298	0.0255498	1	2	---
227257_s_at	C10orf46	10	10q26	0	0.194333	0.541789	0.338145	-0.371335	-0.0280418	0	-0.199568	0.113639	-0.598926	-1.14953	0	1.13891	0.0992674	1	3	1
213718_at	RBM4	11	11q13	0	-0.0994507	0.591285	0.172332	0.102371	-0.139602	0	-0.109769	0.379372	-0.174804	-1.08514	0	0.737462	0.128483	1	3	1
200772_x_at	PTMA		---	0	0.0527701	1.04238	-0.255342	-0.20979	0.186917	0	-0.366043	0.282533	-0.383707	-1.79733	0	0.0813703	-0.552779	1	3	2
201793_x_at	C1orf16	1	1q25	0	-0.0825426	0.519833	-0.103887	-0.240215	0.0547422	0	-0.00318555	0.133116	-0.326404	-0.715983	0	0.589287	-0.667315	1	3	3
208860_s_at	ATRX		---	0	0.229937	0.595247	0.135934	-0.362375	-0.0524687	0	-0.0178219	0.112519	0.0160837	-0.54048	0	0.559264	-0.614571	1	3	3
200082_s_at	RPS7	2	2p25	0	0.152742	1.05367	-0.141569	-0.026136	-0.0901748	0	-0.209792	0.352037	-0.332838	-0.849294	0	0.0182373	-0.0658444	1	3	---
218226_s_at	NDUFB4	3	3q13	0	0.193448	0.879946	0.00324159	-0.05719	0.39541	0	-0.297558	0.733324	-0.284037	-0.999669	0	0.0431594	0.117757	1	3	---
222067_x_at	HIST1H2BD	6	6p21	0	0.109831	1.0597	-0.21005	-0.220296	-0.0193896	0	0.177417	0.641873	-0.461269	-1.04323	0	-0.0702355	0.0179027	1	3	---
208527_x_at	HIST1H2BE	6	6p21	0	0.370596	1.24568	-0.171335	-0.0596155	-0.00499537	0	-0.0639013	0.429139	-0.246005	-0.764214	0	-0.223708	0.285131	1	3	---
201626_at	INSIG1	7	7q36	0	0.360908	0.703896	-0.0262425	-0.110476	0.192698	0	-0.0870564	0.00973185	-0.29092	-0.591028	0	0.0167367	0.012254	1	3	---
219810_at	VCPIP1	8	8q13	0	-0.0254109	1.16223	-0.0336242	-0.273697	-0.176576	0	0.148616	0.571722	-0.145292	-0.609032	0	0.108244	-0.378155	1	3	---
208737_at	ATP6V1G1	9	9q32	0	0.180635	0.760291	0.0169564	-0.172209	0.0240446	0	-0.167565	0.2772	-0.114123	-0.649489	0	0.00313158	0.00318511	1	3	---
224942_at	PAPPA	9	9q33	0	-0.18999	1.02727	0.411525	-0.256329	-0.325325	0	0.321374	0.502481	0.149344	-0.484468	0	0.290845	0.378183	1	3	---
203103_s_at	PRPF19	11	11q12	0	0.145426	0.610708	-0.117481	-0.134908	0.095332	0	-0.246044	0.260302	0.00414257	-1.15343	0	0.29686	0.323155	1	3	---
200794_x_at	DAZAP2	12	12q12	0	0.0707697	0.544776	-0.0268921	-0.0923833	0.113592	0	-0.0500484	0.186304	0.01592	-0.656416	0	-0.0356553	0.0508918	1	3	---
209725_at	DRIM	12	12q23	0	-0.137228	0.873005	-0.0910047	-0.264135	0.252495	0	0.143542	0.453182	-0.813545	-1.27861	0	-0.0609263	-0.316228	1	3	---
222146_s_at	TCF4	18	18q21	0	-0.192936	0.968043	0.833037	-0.169442	-0.0680209	0	0.194644	0.55689	-0.39524	-0.587421	0	0.668843	0.295291	1	3	---
208579_x_at	H2BFS	21	21q22	0	0.442918	1.82239	-0.340272	-0.502462	-0.180489	0	-0.450088	0.326905	-0.640259	-1.96406	0	0.286758	0.0897885	1	3	---
217871_s_at	MIF	22	22q11	0	0.0574789	1.54079	-0.221957	-0.354192	0.560141	0	-0.202124	0.57234	-0.433808	-1.50576	0	0.0333716	-0.338745	1	3	---
212961_x_at	LOC541578	X	Xq28	0	0.0938021	0.662467	0.0669282	-0.150796	-0.158527	0	-0.182219	0.270987	-0.0409595	-0.668219	0	0.273135	0.117436	1	3	---
208549_x_at	PTMA /// LOC440085 /// LOC441454		---	0	-0.00543069	0.517703	0.00151635	0.00865028	0.236836	0	-0.330756	0.275135	-0.207593	-0.900402	0	-0.104231	-0.109908	1	3	---
200010_at	RPL11		---	0	0.173107	1.23547	-0.214963	-0.0384401	0.0627953	0	-0.199252	0.361526	-0.261897	-1.16074	0	-0.0699221	-0.203176	1	3	---
219628_at	WIG1		---	0	0.357616	1.24224	-0.0190371	-0.664521	-0.328279	0	-0.00144174	0.375522	-0.0221792	-0.856183	0	0.344875	-0.379966	1	3	---
1568765_at	SERPINE1		---	0	-0.428739	1.08649	0.220169	-0.0959098	0.280554	0	0.503716	0.554023	-0.234521	0.23731	0	0.390001	0.197165	1	4	---
235293_at	---		---	0	0.0777722	0.5564	-0.0215759	-0.0815129	0.177155	0	0.355228	1.09997	-0.483227	-0.0164142	0	0.323923	0.00297376	1	4	---
1560286_s_at	---		---	0	0.107378	1.67782	0.0541257	-0.010074	-0.0222264	0	0.370762	0.660837	0.0731019	0.145962	0	-0.19245	0.24628	1	4	---
224606_at	---		---	0	0.298955	0.662002	0.197977	0.214068	-0.0180073	0	0.565967	0.833139	-0.00632049	0.490306	0	-0.0630615	0.0696066	1	4	---
220775_s_at	UEV3	11	11p15	0	0.0148459	0.515465	0.340622	-0.0548356	0.141157	0	-0.63378	-1.40557	0.193828	0.142811	0	1.16166	0.00305789	1	5	1
231913_s_at	CXorf53	X	Xq28	0	0.30803	1.01475	0.412445	-0.225546	-0.0327503	0	-0.636508	-1.26673	0.0945768	0.122982	0	1.11282	-0.293692	1	5	1
213012_at	NEDD4		---	0	-0.037789	0.811979	-0.0212316	-0.034465	0.366397	0	-0.147533	-0.578291	0.138982	-0.179147	0	1.05215	-0.0755726	1	5	1
214435_x_at	RALA		---	0	0.283661	0.83753	0.463942	0.149646	0.302121	0	-0.452666	-0.534121	-0.00943294	-0.273336	0	0.601917	-0.0773016	1	5	1
233329_s_at	LOC51315	2	2p11	0	0.166241	0.555733	0.245156	-0.272126	0.0137723	0	-0.795416	-0.790441	0.411148	-0.478317	0	0.654634	-0.39487	1	5	3
217299_s_at	NBS1	8	8q21	0	0.542994	0.860759	0.319343	0.0107508	0.402396	0	-0.379047	-1.20087	0.121535	-0.525962	0	0.561665	-0.602204	1	5	3
205796_at	FLJ11336	11	11p13	0	0.00751321	0.709397	-0.11904	-0.490422	0.176909	0	-0.587707	-0.718941	-0.00829174	-0.205503	0	0.671819	-0.259815	1	5	3
204361_s_at	SCAP2		---	0	0.521041	0.888354	0.279651	-0.103205	-0.197821	0	-0.218284	-0.890674	0.513965	-0.0275741	0	0.832289	-0.593533	1	5	3
204780_s_at	FAS	10	10q24	0	0.0210095	0.987246	0.0913704	0.04351	0.250118	0	-0.199157	-0.516096	0.159907	0.218382	0	-0.174491	0.260517	1	5	---
203594_at	RTCD1	1	1p21	0	0.163389	0.589249	0.26447	-0.00854027	0.131803	0	-0.402663	-0.897999	0.0628162	0.161164	0	0.155196	0.0260623	1	5	---
220092_s_at	ANTXR1	2	2p13	0	0.0989245	1.82415	-0.190939	-0.228305	-0.235823	0	-0.273286	-0.83162	-0.00737706	-0.266907	0	0.475356	-0.346462	1	5	---
206833_s_at	ACYP2	2	2p16	0	0.357364	0.66583	0.147699	-0.149844	-0.216314	0	-0.859516	-1.26993	0.119446	-0.23231	0	0.00601025	0.171892	1	5	---
235349_at	FLJ32954	2	2p22	0	0.0813071	0.727973	0.169209	-0.0391659	0.120142	0	-0.224179	-0.671713	0.21419	-0.0407886	0	0.188535	-0.0853831	1	5	---
218682_s_at	SLC4A1AP	2	2p23	0	0.0416183	0.604546	0.236381	0.251031	0.240806	0	-0.215002	-0.62386	0.117366	0.0980208	0	0.131529	0.477327	1	5	---
219030_at	CGI-121	2	2p24	0	0.214527	0.525545	0.217848	-0.0617695	0.199328	0	-0.310959	-0.588967	0.0460495	0.096134	0	0.297505	-0.00786459	1	5	---
222436_s_at	VPS24	2	2p24	0	0.138718	0.583117	-0.085015	-0.344657	-0.00101173	0	-0.243951	-0.586624	0.201264	-0.334038	0	0.265291	-0.150087	1	5	---
1555905_a_at	DKFZp313N0621	3	3p21	0	0.36591	0.723759	0.472566	-0.297271	0.455333	0	-0.485386	-1.32143	0.276382	-0.027728	0	0.294453	0.0973768	1	5	---
218100_s_at	ESRRBL1	3	3q13	0	0.487827	0.878478	0.157602	0.173137	0.0375681	0	-0.366379	-0.865584	0.0460576	-0.112589	0	0.171019	0.660272	1	5	---
203588_s_at	TFDP2	3	3q23	0	0.195717	0.590647	0.0893601	0.113304	0.0626587	0	-0.302384	-0.811765	-0.0200218	-0.162026	0	0.226385	0.0126785	1	5	---
217371_s_at	IL15	4	4q31	0	0.416738	0.851502	0.147128	-0.309245	0.349695	0	-0.309624	-0.681141	0.220311	-0.0718655	0	0.267026	-0.0460363	1	5	---
214512_s_at	PC4	5	5p13	0	0.356802	0.949318	0.120756	0.0125347	0.246615	0	-0.448775	-0.584797	0.117753	-0.445239	0	0.136716	0.0102372	1	5	---
226276_at	MGC23909	5	5q14	0	0.366725	0.780766	0.0812407	-0.142318	0.136034	0	-0.315304	-0.612414	0.156007	0.0282232	0	0.0223689	0.144973	1	5	---
208296_x_at	TNFAIP8	5	5q23	0	0.00279144	0.597762	0.115366	0.0494149	0.213661	0	-0.200784	-0.901375	0.353783	-0.238461	0	0.476086	0.157834	1	5	---
211015_s_at	HSPA4	5	5q31	0	0.168194	0.942131	0.323251	0.03027	0.228597	0	-0.301399	-0.840831	0.0687966	-0.392231	0	0.105822	0.0806858	1	5	---
217970_s_at	CNOT6	5	5q35	0	0.0989363	0.526265	0.343305	-0.297059	0.111341	0	-0.411076	-0.896833	0.146795	0.135278	0	0.233415	-0.35323	1	5	---
202882_x_at	NOL7	6	6p23	0	0.286834	0.691849	0.28925	0.100515	0.227609	0	-0.192223	-0.607604	0.198302	0.11669	0	-0.0416964	0.103129	1	5	---
227708_at	EEF1A1	6	6q14	0	0.0278639	0.524051	0.354663	-0.0964114	0.103809	0	-0.409155	-0.600771	0.260819	-0.506449	0	0.30068	0.0810965	1	5	---
203428_s_at	ASF1A	6	6q22	0	0.273938	0.903512	0.168545	-0.0806075	0.328418	0	-0.508189	-1.30139	0.0537069	-0.195111	0	0.22392	0.412241	1	5	---
217738_at	PBEF1	7	7q22	0	-0.167637	0.508074	0.163221	-0.0449399	-0.0220579	0	-0.265192	-0.685579	0.45829	-0.0428746	0	0.164151	0.212284	1	5	---
209015_s_at	DNAJB6	7	7q36	0	0.0649552	0.795473	-0.0790884	-0.167942	0.147253	0	-0.319624	-1.03778	0.0463139	-0.384673	0	-0.0575007	0.00307174	1	5	---
218823_s_at	KCTD9	8	8p21	0	0.102716	0.524679	0.386536	0.159759	0.1912	0	-0.28146	-0.947051	0.46886	-0.015154	0	0.267404	0.171427	1	5	---
201691_s_at	TPD52	8	8q21	0	0.27825	0.899775	0.210516	-0.139351	-0.16245	0	-0.233587	-0.744353	0.110535	-0.185371	0	0.298314	-0.0557519	1	5	---
219356_s_at	CHMP5	9	9p13	0	0.0316913	0.63158	0.21814	-0.129086	0.30405	0	-0.558616	-0.629935	0.130569	-0.24989	0	-0.211454	0.269579	1	5	---
219174_at	CCDC2	9	9p21	0	0.354937	0.673916	0.511364	-0.039997	0.290418	0	-0.435038	-0.934284	0.173626	0.356761	0	0.489975	0.256991	1	5	---
229568_at	MOBKL2B	9	9p21	0	0.379346	0.637497	0.206887	0.0599145	-0.0489787	0	-0.258829	-0.630492	0.170298	-0.106311	0	0.244214	-0.324416	1	5	---
225395_s_at	C9orf10OS	9	9q22	0	0.0053097	0.654871	0.167337	0.0455167	-0.0306868	0	-0.332098	-0.595097	0.195373	-0.177761	0	0.135295	0.281927	1	5	---
203245_s_at	FLJ35348	9	9q34	0	0.14982	0.60943	0.161395	-0.111375	0.0645305	0	-0.485613	-0.818107	0.259333	0.0444102	0	0.358058	-0.119737	1	5	---
201980_s_at	RSU1	10	10p13	0	0.293401	0.503037	0.206505	-0.158928	0.0638138	0	-0.346203	-0.905756	0.217288	-0.207631	0	0.0425475	-0.229803	1	5	---
223650_s_at	NRBF2	10	10q21	0	0.294692	0.768696	0.0187497	0.0119606	0.208462	0	-0.517876	-1.39383	0.537277	-0.43379	0	0.24701	0.236972	1	5	---
222516_at	AP3M1	10	10q22	0	-0.0709879	0.559382	0.151401	-0.000646687	0.187156	0	-0.224864	-0.625459	0.23237	-0.0760208	0	0.203899	0.296808	1	5	---
204053_x_at	PTEN	10	10q23	0	0.145001	0.827394	0.107145	0.050569	0.119991	0	-0.420637	-0.641622	0.0262408	-0.409201	0	0.240451	-0.166048	1	5	---
211711_s_at	PTEN	10	10q23	0	0.231193	0.944938	0.25966	0.0959878	0.211813	0	-0.354531	-0.953285	0.00932312	-0.164336	0	0.451741	-0.263312	1	5	---
201135_at	ECHS1	10	10q26	0	0.0640068	0.591909	0.0954723	0.0544765	0.152811	0	-0.232469	-0.640324	0.049825	-0.363897	0	0.000931252	0.200112	1	5	---
214649_s_at	MTMR2	11	11q22	0	0.235949	0.614151	0.309607	-0.0963226	0.372327	0	-0.307086	-0.504355	0.0938977	-0.428651	0	0.196454	-0.254168	1	5	---
217726_at	COPZ1	12	12q13	0	0.169908	0.512259	-0.074521	-0.00863615	0.119027	0	-0.416175	-0.705294	0.191677	0.0845669	0	0.337889	-0.0687716	1	5	---
218842_at	FLJ21908	12	12q13	0	0.243272	0.909828	0.0425661	-0.375607	0.265495	0	-0.358067	-0.781118	0.343986	0.0204381	0	0.231709	-0.238013	1	5	---
233496_s_at	CFL2	14	14q12	0	0.183762	0.635847	-0.0320509	-0.207493	0.225292	0	-0.752924	-1.91895	0.333837	-0.578268	0	0.418319	-0.354333	1	5	---
227699_at	C14orf149	14	14q23	0	0.219862	0.675412	0.105197	0.27001	0.132749	0	-0.601454	-0.707609	-0.00781098	-0.269787	0	-0.131062	0.241111	1	5	---
218224_at	PNMA1	14	14q24	0	-0.0330179	0.794451	0.0617621	-0.182387	-0.298772	0	-0.421419	-0.559067	0.197718	-0.0471218	0	0.116041	-0.150019	1	5	---
219369_s_at	OTUB2	14	14q32	0	0.287895	1.177	0.169447	0.182257	0.0699536	0	-0.470374	-0.542297	0.165192	-0.287173	0	0.630872	0.218349	1	5	---
226152_at	TTC7B	14	14q32	0	0.322647	0.535078	0.350403	0.0479246	-0.00311058	0	-0.450264	-0.866268	0.248139	0.148938	0	0.00715171	0.252864	1	5	---
204527_at	MYO5A	15	15q21	0	-0.00967628	0.581055	0.218435	-0.171152	-0.00339784	0	-0.148507	-0.584807	0.350025	-0.0945819	0	0.0686098	-0.0957393	1	5	---
209459_s_at	ABAT	16	16p13	0	-0.0574425	0.669556	0.0111074	-0.178465	0.0866949	0	-0.196472	-0.568708	0.0598676	-0.331159	0	0.142813	-0.037695	1	5	---
208786_s_at	MAP1LC3B	16	16q24	0	0.0627829	0.647203	0.0709383	-0.0122397	0.131588	0	-0.337516	-1.32012	0.643976	-0.0721764	0	0.0929459	0.131402	1	5	---
238923_at	SPOP	17	17q21	0	0.0265957	0.521095	-0.00624529	0.0834761	-0.0125369	0	-0.183383	-0.519634	0.30002	-0.262872	0	-0.448868	0.536484	1	5	---
222574_s_at	DHX40	17	17q23	0	0.0414899	0.634804	-0.0583776	-0.329316	0.0564041	0	-0.197213	-0.845576	0.20241	-0.313174	0	0.138902	-0.186142	1	5	---
224492_s_at	ZNF627	19	19p13	0	0.179932	0.563983	-0.0344217	-0.0192537	0.133273	0	-0.404992	-0.703102	0.0945111	0.000934078	0	0.457705	0.466201	1	5	---
206175_x_at	ZNF222	19	19q13	0	0.0554529	0.502004	0.0255004	0.0973786	0.0700479	0	-0.356861	-0.692678	0.122788	0.166861	0	0.406275	0.274201	1	5	---
224678_at	KIAA1219	20	20q11	0	-0.0762013	0.615658	0.157085	-0.115779	0.131728	0	-0.240272	-0.766014	0.146655	-0.200527	0	0.325308	-0.234913	1	5	---
200867_at	ZNF313	20	20q13	0	0.160565	0.586932	0.138673	0.00924386	0.128924	0	-0.369685	-0.545881	0.204979	-0.10387	0	-0.109592	0.113222	1	5	---
203405_at	DSCR2	21	21q22	0	0.34331	0.65663	0.371694	0.258949	0.183037	0	-0.504951	-0.467059	0.0610858	-0.247589	0	-0.145393	0.811748	1	5	---
217999_s_at	---		---	0	0.241544	0.832519	0.252001	0.0142748	0.542841	0	-0.284387	-0.974741	0.473776	-0.151768	0	0.0925224	-0.0336028	1	5	---
202920_at	ANK2		---	0	0.109699	0.810964	0.472587	-0.210079	0.292973	0	-0.107125	-0.553121	0.377912	-0.129391	0	-0.385427	0.194998	1	5	---
203502_at	BPGM		---	0	0.0866086	0.541878	0.187317	-0.119916	0.296924	0	-0.856726	-0.796725	0.36082	-0.220073	0	0.449241	-0.154378	1	5	---
219961_s_at	C20orf19		---	0	-0.0317758	0.582394	0.116117	0.125559	0.189821	0	-0.603487	-0.853596	0.200718	0.0286897	0	0.496978	0.0488602	1	5	---
225331_at	C3orf6		---	0	0.172952	0.548422	0.229565	0.0748539	0.337165	0	-0.349899	-0.534419	0.222461	-0.215988	0	0.101178	0.300333	1	5	---
208669_s_at	CRI1		---	0	0.155726	0.657671	0.1487	-0.160011	-0.240562	0	-0.469058	-0.931286	0.0412049	-0.245491	0	0.0542274	-0.171598	1	5	---
205222_at	EHHADH		---	0	0.289074	0.544989	0.327715	-0.100445	0.347633	0	-0.486373	-0.581896	0.205478	-0.31678	0	-0.38294	-0.235776	1	5	---
203552_at	MAP4K5		---	0	-0.0103215	0.782135	0.281364	-0.188743	0.0584864	0	-0.243483	-0.740105	0.378943	0.116471	0	0.146339	0.000612697	1	5	---
203072_at	MYO1E		---	0	0.0477535	0.814686	-0.132181	-0.122332	0.12079	0	-0.436006	-0.937991	0.0412426	0.0441463	0	0.105543	0.0421818	1	5	---
203964_at	NMI		---	0	0.161178	0.591804	0.334024	-0.0394125	0.068372	0	-0.378503	-0.627287	-0.0162842	-0.449266	0	0.325132	0.496235	1	5	---
204597_x_at	STC1		---	0	-0.112685	0.807414	0.424539	0.0634491	0.00796337	0	-0.339187	-1.14154	0.158607	-0.571892	0	0.294686	-0.52999	1	5	---
202693_s_at	STK17A		---	0	0.104143	1.07275	0.179282	0.0554861	0.103064	0	-0.313043	-0.627385	0.45412	-0.179658	0	0.0237953	0.174547	1	5	---
208965_s_at	IFI16	1	1q22	0	0.184681	0.513424	0.0939225	-0.358883	-0.0177952	0	0.112946	-1.23884	-0.457977	-1.20489	0	1.35831	-0.00343436	1	6	1
1553158_at	MGC14126	3	3q29	0	0.0222892	0.742564	0.0762527	-0.391915	0.0464773	0	-0.272765	-0.532779	0.109407	-0.466083	0	0.620986	-0.0489223	1	6	1
208869_s_at	GABARAPL1	12	12p13	0	0.136929	0.685019	-0.126803	-0.21859	0.0120372	0	-0.112858	-0.608002	-0.0691396	-0.756413	0	0.752123	0.125154	1	6	1
226199_at	RP11-311P8.3	X	Xq13	0	0.233906	0.521049	0.147891	-0.180022	-0.000862814	0	-0.110315	-0.988201	0.241492	-0.614386	0	0.5742	-0.031506	1	6	1
200798_x_at	MCL1	1	1q21	0	0.10263	0.699806	0.207391	-0.135919	0.308536	0	0.341346	-0.915602	0.245213	-0.532091	0	0.381403	-0.587734	1	6	2
206241_at	KPNA5	6	6q22	0	0.256914	0.64851	0.257484	-0.282744	-0.156129	0	0.174813	-0.752528	0.11556	-0.723111	0	0.270191	-0.532651	1	6	2
210716_s_at	RSN	12	12q24	0	0.305647	0.651976	0.113043	-0.224825	0.170528	0	0.15833	-0.880489	0.494621	-0.676992	0	0.383854	-0.67216	1	6	2
201021_s_at	DSTN	20	20p12	0	0.123573	0.81704	0.0823904	-0.202127	-0.12937	0	-0.020335	-0.545748	0.0304268	-0.57819	0	0.161866	-0.532627	1	6	2
217356_s_at	PGK1	X	Xq13	0	0.246882	0.827452	-0.148115	-0.33995	-0.17981	0	-0.163856	-0.764089	-0.174379	-0.979827	0	0.398172	-0.891513	1	6	2
1566509_s_at	FBXO9		---	0	0.199165	0.629606	0.0285273	-0.352592	0.128715	0	0.0386799	-0.883765	0.363357	-0.753533	0	0.26271	-0.987706	1	6	2
204552_at	INPP4A	2	2q11	0	-0.0514034	0.649135	0.0956366	-0.338079	-0.346693	0	-0.0175941	-0.564561	0.144429	-0.467404	0	0.657514	-0.439668	1	6	3
224990_at	LOC201895	4	4p14	0	0.258167	0.539425	0.167251	-0.407377	-0.223336	0	-0.261824	-1.12509	0.184499	-0.606376	0	0.697379	-0.210761	1	6	3
224863_at	GNAQ	9	9q21	0	0.327545	0.55808	0.0326544	-0.222818	0.0144714	0	-0.0108325	-0.76567	-0.28649	-0.881179	0	0.796973	-0.641347	1	6	3
223701_s_at	USP47	11	11p15	0	-0.0721773	0.986599	0.152814	-0.324592	0.442392	0	0.114876	-1.71176	-0.30898	-1.63098	0	0.856297	-0.683091	1	6	3
215832_x_at	PICALM	11	11q14	0	0.0201306	1.07584	-0.247081	-0.219033	0.173329	0	-0.109681	-0.63989	0.188772	-0.816085	0	0.79657	-0.474842	1	6	3
1557950_at	SDCCAG1	14	14q22	0	0.0705137	0.56161	0.225711	-0.456866	0.237905	0	0.27134	-1.16691	0.190564	-0.524323	0	0.625669	-0.499619	1	6	3
214553_s_at	ARPP-19	15	15q21	0	0.322278	0.649073	0.131942	-0.000958317	0.282946	0	-0.0962656	-1.0211	0.0212481	-0.479735	0	0.657317	-0.181234	1	6	3
214462_at	SOCS6	18	18q22	0	0.123973	0.699301	-0.0866508	-0.295289	-0.183914	0	0.207867	-0.932319	0.392392	-0.622714	0	0.502286	-0.464894	1	6	3
215294_s_at	SMARCA1	X	Xq25	0	0.327612	1.07131	0.0657931	-0.162057	0.359251	0	-0.207722	-1.52094	0.227217	-0.812748	0	0.53841	-0.267152	1	6	3
201539_s_at	FHL1	X	Xq26	0	0.435208	1.14216	-0.00230745	-0.39638	0.0514624	0	-0.363404	-0.904089	-0.307061	-0.819867	0	0.604835	-0.74707	1	6	3
210298_x_at	FHL1	X	Xq26	0	0.502722	1.0297	0.0781467	-0.395709	-0.00949243	0	-0.413666	-1.96193	0.256839	-1.02634	0	0.766308	-0.740974	1	6	3
201604_s_at	PPP1R12A		---	0	0.178323	1.05074	-0.0925743	-0.163795	0.22714	0	-0.287368	-0.700419	-0.172925	-0.546746	0	0.518481	-0.388269	1	6	3
205925_s_at	RAB3B		---	0	0.226905	1.36225	0.161115	-0.599993	-0.00934792	0	0.0102491	-0.665826	-0.311014	-0.949196	0	1.0081	-1.02056	1	6	3
203372_s_at	SOCS2		---	0	0.79516	1.6886	0.212185	-0.103177	-0.15217	0	0.127426	-1.3927	0.40605	-0.653786	0	0.895991	-0.281826	1	6	3
219679_s_at	WAC		---	0	0.00256667	0.504563	0.0769834	-0.368124	0.180521	0	0.293303	-1.72065	0.276884	-1.19695	0	1.61272	-0.714479	1	6	3
207350_s_at	VAMP4		---	0	0.157842	0.633296	0.0850889	-0.33273	0.221025	0	0.112886	-0.577917	-0.00550072	-0.655975	0	0.537742	-0.490075	1	6	3
222408_s_at	YPEL5	2	2p23	0	0.28767	0.98222	-0.0330198	-0.0370731	-0.0196551	0	-0.14005	-0.874606	0.070853	-0.506483	0	0.209555	0.249718	1	6	---
218486_at	KLF11	2	2p25	0	0.382765	0.599969	0.186105	-0.0868384	-0.039565	0	-0.129391	-1.14628	-0.0157782	-0.69651	0	0.25896	0.092904	1	6	---
203641_s_at	COBLL1	2	2q24	0	0.215131	0.908576	0.0996928	-0.176372	-0.112019	0	-0.0854868	-0.779789	0.198481	-0.67532	0	0.274227	0.478317	1	6	---
201380_at	CRTAP	3	3p22	0	-0.0191101	0.509037	0.0722729	-0.163887	0.253986	0	0.0386914	-0.524028	0.125666	-0.317057	0	0.303812	-0.251677	1	6	---
1554774_at	MINA	3	3q11	0	0.348692	0.568685	0.293424	-0.110324	0.224352	0	-0.27895	-1.13641	0.202593	-0.814609	0	0.754984	-0.227189	1	6	---
212325_at	KIAA1102	4	4p13	0	0.00780258	0.700081	0.0217678	-0.234394	0.263584	0	0.13804	-0.82149	0.211085	-0.331775	0	0.467428	-0.265092	1	6	---
201133_s_at	PJA2	5	5q21	0	-0.0809058	0.697615	0.0413894	-0.26779	0.0927042	0	-0.157741	-0.560782	-0.0968131	-0.467793	0	0.435827	-0.140485	1	6	---
213341_at	FEM1C	5	5q22	0	0.121078	0.548434	0.0833114	0.0305711	-0.099194	0	-0.133352	-0.582386	0.360655	-0.477022	0	0.332993	0.179437	1	6	---
222983_s_at	PAIP2	5	5q31	0	0.241204	0.553333	-0.0686187	-0.216417	0.033948	0	-0.106282	-0.915232	-0.0714194	-0.668943	0	0.280194	-0.103404	1	6	---
1554089_s_at	SBDS /// SBDSP	7	7q11	0	0.388312	0.944706	0.042195	-0.0291189	0.236399	0	-0.22731	-1.30326	0.31601	-0.679197	0	0.100116	0.50646	1	6	---
219691_at	SAMD9	7	7q21	0	0.255367	0.568322	-0.01686	-0.368669	-0.020931	0	-0.0411077	-0.527277	-0.145947	-0.507209	0	0.721019	0.376304	1	6	---
202874_s_at	ATP6V1C1	8	8q22	0	0.244515	0.710804	0.0207515	-0.229693	0.215061	0	-0.039024	-0.850783	-0.0711869	-0.713344	0	0.147557	-0.272981	1	6	---
208884_s_at	EDD	8	8q22	0	0.0981138	0.757772	-0.216789	-0.302719	0.138707	0	0.143232	-0.756754	0.0354301	-0.919095	0	0.0667218	-0.213182	1	6	---
209027_s_at	ABI1	10	10p11	0	0.271375	0.856067	0.115583	-0.213289	0.148784	0	0.18829	-0.501297	-0.0222269	-0.44517	0	0.132082	-0.257352	1	6	---
242393_x_at	LOC439983	10	10q22	0	0.0116955	0.690286	0.155815	-0.296457	-0.0199085	0	0.128841	-0.561948	0.311695	-0.576693	0	-0.306423	-0.215293	1	6	---
200723_s_at	M11S1	11	11p13	0	0.298974	0.504059	0.0170384	-0.266523	-0.0596027	0	-0.0687834	-1.1256	0.0681665	-0.901244	0	0.236892	-0.372567	1	6	---
200023_s_at	EIF3S5	11	11p15	0	0.218537	0.533896	0.0102167	0.0209906	0.11597	0	-0.0375159	-0.680986	0.0520245	-0.855255	0	-0.210776	0.0086902	1	6	---
223989_s_at	DKFZP566E144	11	11q23	0	0.304248	1.07886	-0.175935	-0.0782475	0.315008	0	-0.107844	-0.461906	-0.255888	-0.592954	0	0.399098	-0.271911	1	6	---
1558695_at	PLEKHA5	12	12p12	0	0.140443	0.73388	0.148276	-0.296643	0.275985	0	0.382341	-0.322615	0.158127	-0.750369	0	0.870729	-0.554613	1	6	---
217919_s_at	MRPL42	12	12q22	0	0.0410351	0.67609	0.117634	-0.0584019	0.332475	0	-0.276115	-0.737704	0.137032	-0.582382	0	0.198193	0.0107916	1	6	---
212787_at	YLPM1	14	14q24	0	0.0147036	0.517853	0.0435849	-0.0150636	-0.027777	0	0.00118873	-0.684774	0.209734	-0.27494	0	-0.12028	-0.407841	1	6	---
1557078_at	MGC19764	17	17q12	0	-0.104904	0.561542	0.0112142	-0.414139	0.216935	0	0.00376862	-0.982651	0.146925	-1.1984	0	-1.25744	0.471237	1	6	---
211858_x_at	GNAS	20	20q13	0	0.169912	0.573057	-0.0987166	-0.159425	-0.0342986	0	0.0615763	-0.698662	-0.209207	-0.605248	0	-0.0154492	0.0141752	1	6	---
210299_s_at	FHL1	X	Xq26	0	0.294768	1.31074	0.397945	-0.213294	0.331271	0	-0.360309	-0.881466	0.119601	-0.709712	0	0.135023	-0.0775399	1	6	---
224204_x_at	ARNTL2		---	0	0.0820876	0.846153	0.134752	-0.123607	0.0511136	0	0.073258	-0.519953	0.383748	-0.596875	0	-0.27952	0.360266	1	6	---
208899_x_at	ATP6V1D		---	0	0.115038	0.895525	0.0109973	-0.160833	-0.194812	0	-0.249739	-0.914792	0.0534149	-0.943163	0	0.186081	0.335938	1	6	---
210564_x_at	CFLAR		---	0	0.155347	0.886576	0.184415	-0.0955295	0.0201237	0	0.265212	-0.403284	-0.069375	-0.647602	0	0.13234	0.12757	1	6	---
210802_s_at	HSA9761		---	0	0.331158	0.600731	0.0541187	0.000615183	0.255138	0	-0.128767	-0.679875	0.123607	-0.464597	0	0.304191	0.267879	1	6	---
200927_s_at	RAB14		---	0	0.265921	1.32675	-0.223872	-0.411037	0.277516	0	-0.141312	-0.942076	0.135953	-0.551993	0	0.182833	-0.0952832	1	6	---
202033_s_at	RB1CC1		---	0	0.0664117	0.685475	0.172656	-0.0946457	0.254476	0	0.0692352	-0.696128	0.206796	-0.902354	0	0.448252	-0.35476	1	6	---
205480_s_at	UGP2		---	0	0.186194	0.562195	0.130352	0.03244	0.102984	0	-0.137765	-0.882249	0.09868	-0.568437	0	0.0310373	0.0448163	1	6	---
201670_s_at	MARCKS	6	6q22	0	-0.268393	1.3734	-0.105438	-0.499873	-0.162152	0	-0.263407	0.848753	-0.712952	-0.804434	0	0.633288	-1.06337	1	7	2
209463_s_at	TAF12	1	1p35	0	0.356801	1.25104	-0.0473977	0.0830681	0.437757	0	-0.565693	0.306758	-0.51901	-0.710997	0	0.182478	0.276207	1	7	---
225900_at	SEC15L2	2	2p13	0	0.215648	1.12321	-0.222676	-0.226957	0.126128	0	-0.249121	0.513227	-0.798651	-0.588728	0	0.108209	-0.243536	1	7	---
208490_x_at	HIST1H2BF	6	6p21	0	0.189095	1.05253	-0.149672	-0.21519	-0.106672	0	-0.309429	0.593495	-0.664607	-0.615305	0	-0.0393664	-0.0507379	1	7	---
208546_x_at	HIST1H2BH	6	6p21	0	0.470217	1.28916	-0.0774352	-0.261664	0.203581	0	0.000975985	0.547748	-0.494367	-0.799771	0	0.138385	0.513166	1	7	---
222029_x_at	HKE2	6	6p21	0	0.159469	0.965918	-0.237524	-0.257613	0.27113	0	-0.345334	0.219803	-0.77839	-1.08029	0	0.041127	0.633446	1	7	---
200909_s_at	RPLP2	11	11p15	0	0.271479	1.20305	-0.166357	-0.0835761	0.122198	0	-0.0450291	0.729487	-0.328688	-0.495349	0	0.0163607	-0.190153	1	7	---
200748_s_at	FTH1	11	11q13	0	0.263101	0.60545	-0.0341728	-0.0840671	0.00670577	0	-0.177585	0.196022	-0.362716	-0.745932	0	0.0690171	-0.112298	1	7	---
203832_at	SNRPF	12	12q23	0	0.180757	0.615067	-0.067687	-0.135703	-0.0670038	0	-0.399115	0.106046	-0.414501	-0.56562	0	0.29241	-0.0530258	1	7	---
212604_at	MRPS31	13	13q14	0	0.24444	0.647317	0.150428	0.00866397	0.291074	0	-0.29822	0.162162	-0.562005	-0.614792	0	0.306846	0.178339	1	7	---
233268_s_at	CHURC1	14	14q23	0	0.0509553	1.13143	0.153593	0.0538083	0.452536	0	-0.130489	0.554013	-0.450073	-0.40901	0	0.0274638	0.421747	1	7	---
216733_s_at	GATM	15	15q21	0	0.517663	1.31351	-0.00580446	-0.213901	0.517319	0	-0.225879	0.0304197	-0.377134	-0.578415	0	0.262718	0.141154	1	7	---
208739_x_at	SUMO2	17	17q25	0	0.215533	1.10548	-0.239571	-0.313647	0.173495	0	-0.3344	0.700633	-0.894948	-1.3828	0	0.0883615	-0.225685	1	7	---
202110_at	COX7B	X	Xq21	0	0.13722	0.862422	0.24499	0.206917	0.210141	0	-0.193262	0.45066	-0.483639	-0.575296	0	0.0120724	0.19613	1	7	---
222474_s_at	TOMM22		---	0	0.0745321	1.26616	-0.122838	0.00877015	0.18458	0	-0.386556	0.720456	-0.87798	-0.516913	0	0.32323	-0.390772	1	7	---
218190_s_at	UCRC		---	0	-0.0790992	0.975337	0.0338006	0.0934283	0.149856	0	-0.240681	0.930574	-0.502769	-0.765935	0	-0.132256	0.263172	1	7	---
216252_x_at	FAS	10	10q24	0	0.409187	2.04817	0.0138978	-0.374125	0.378977	0	-0.287814	-2.11744	0.286839	0.0365595	0	0.589496	-0.0814208	1	8	1
215719_x_at	FAS	10	10q24	0	0.667145	1.92125	0.195902	-0.468949	0.453543	0	-0.00906716	-0.925496	0.298994	-0.221578	0	0.695624	-0.156382	1	8	1
219349_s_at	SEC5L1	6	6p25	0	0.0141598	0.53762	-0.0433019	-0.270694	0.232393	0	-0.0240057	-1.36866	-0.0052017	-0.448926	0	0.553622	-0.140212	1	8	1
209227_at	TUSC3	8	8p22	0	0.143631	0.731206	0.0806989	-0.0909627	-0.099333	0	0.14463	-1.16995	-0.098808	0.434034	0	0.637003	-0.0443935	1	8	1
236831_at	C3orf6		---	0	0.524632	0.906337	0.299483	-0.150217	0.513657	0	-0.00867544	-1.25282	0.0343558	-0.208807	0	0.671604	0.0744473	1	8	1
206235_at	LIG4		---	0	0.225689	0.576921	-0.0410722	-0.0531305	-0.0694076	0	-0.138654	-1.209	0.153657	-0.0144087	0	0.716263	-0.1735	1	8	1
1552658_a_at	NAV3		---	0	0.267862	0.923591	0.231135	-0.141652	0.101457	0	-0.145703	-1.01848	0.158889	-0.433855	0	1.21358	-0.313109	1	8	1
201617_x_at	CALD1	7	7q33	0	0.340582	1.31855	-0.0676767	-0.637275	-0.248269	0	0.740981	-2.10515	0.0943142	-0.0183353	0	0.221085	-1.1387	1	8	2
221478_at	BNIP3L	8	8p21	0	-0.121843	0.724402	0.328937	-0.2543	0.220388	0	-0.255276	-1.23836	0.260269	-0.152374	0	0.167465	-0.758718	1	8	2
1554678_s_at	HNRPDL		---	0	0.480146	0.818601	0.13587	-0.225651	0.307607	0	-0.0683113	-0.828872	-0.112596	-0.248412	0	0.339829	-0.581127	1	8	2
222547_at	MAP4K4	2	2q11.2	0	0.287936	0.644526	0.750333	0.0627364	0.194774	0	-0.241771	-1.18479	0.365839	0.207827	0	0.767836	-0.499304	1	8	3
222693_at	FNDC3B	3	3q26	0	0.329528	0.787497	0.822626	-0.409175	0.204503	0	-0.173712	-1.14566	0.0876744	-0.047078	0	0.551133	-0.304501	1	8	3
215236_s_at	PICALM	11	11q14	0	0.288799	1.06887	-0.0501038	-0.532829	0.15075	0	0.0818124	-2.52031	0.0812523	-0.968704	0	0.800654	-0.663704	1	8	3
205091_x_at	RECQL	12	12p12	0	0.339343	1.16179	0.258959	-0.718721	0.199776	0	-0.00270346	-0.501366	-0.0680247	-0.057222	0	0.918643	-0.281162	1	8	3
219901_at	FGD6	12	12q22	0	0.0393077	0.717264	0.0926221	-0.444315	0.139138	0	0.545282	-1.22078	0.0604679	-0.0856194	0	0.715975	-0.632977	1	8	3
235202_x_at	IKIP	12	12q23	0	0.447809	1.1369	-0.0323674	-0.198945	0.324879	0	0.126008	-1.12511	0.301985	0.233057	0	0.542039	-0.533875	1	8	3
204751_x_at	DSC2	18	18q12	0	-0.0788921	0.782506	-0.212434	-0.402754	0.14264	0	-0.245282	-0.906747	0.101177	0.201202	0	0.623001	-0.305432	1	8	3
219317_at	POLI	18	18q21	0	0.233996	0.910763	0.35739	-0.0813099	0.423306	0	-0.238908	-0.958023	-0.00195635	0.0707944	0	0.571434	-0.219274	1	8	3
227156_at	TNRC8	X	Xp11	0	0.0475113	0.765481	0.26685	-0.226228	0.090263	0	0.252169	-0.791898	0.295135	0.663322	0	0.849717	-0.741875	1	8	3
206624_at	USP9Y	Y	Yq11	0	0.454225	1.05947	0.334988	-0.510815	-0.0622641	0	0.2814	-0.864875	-0.00238554	-0.217941	0	0.79469	-0.661552	1	8	3
217540_at	---		---	0	0.248495	0.905073	0.244701	-0.476207	-0.10822	0	0.12079	-1.29875	0.44298	-0.230483	0	0.582937	-0.775186	1	8	3
216899_s_at	SCAP2		---	0	0.401969	0.661071	0.0209167	-0.287892	-0.103607	0	-0.233522	-0.944232	0.0151936	-0.173994	0	0.929011	-0.340771	1	8	3
215646_s_at	CSPG2	5	5q14	0	0.170008	1.00233	0.0582069	-0.833688	-0.398503	0	0.143219	-1.35607	0.516888	-0.308291	0	-0.549856	0.174053	1	8	---
205882_x_at	ADD3	10	10q24	0	0.138035	0.564875	-0.0759689	-0.51096	-0.217661	0	0.0100417	-0.909063	0.185448	-0.248218	0	0.478677	-0.100703	1	8	---
203811_s_at	DNAJB4	1	1p31	0	0.210545	1.31908	-0.273354	-0.688003	0.0167174	0	-0.385607	-1.07052	-0.356829	-0.383387	0	0.249978	-0.41156	1	8	---
200048_s_at	JTB	1	1q21	0	0.154872	0.513171	0.229658	-0.0823783	0.0709189	0	-0.217317	-0.577986	-0.0216168	0.13288	0	0.0503114	0.144588	1	8	---
219687_at	HHAT	1	1q32	0	0.00979393	0.52035	0.102222	0.0276734	0.136721	0	-0.128529	-0.883658	-0.130223	0.107919	0	0.707932	0.397167	1	8	---
224897_at	WDR26	1	1q42	0	0.193758	0.679327	0.0955127	-0.0853779	0.054739	0	0.0906932	-0.678311	0.0340245	0.323239	0	0.102067	-0.344444	1	8	---
205174_s_at	QPCT	2	2p22.2	0	0.0820541	0.568329	0.407167	-0.205933	0.429054	0	-0.234913	-1.33736	0.282423	0.520447	0	-0.0807014	0.661611	1	8	---
212242_at	TUBA1	2	2q35	0	0.200841	0.712789	0.0272695	0.0377762	0.000756189	0	-0.0502611	-0.74615	0.0532644	0.322544	0	0.376162	0.479792	1	8	---
219137_s_at	C2orf33	2	2q36	0	0.063639	0.637216	0.0883735	-0.117407	0.41983	0	-0.182916	-0.772196	0.242944	0.332651	0	0.228408	-0.0746709	1	8	---
222442_s_at	ARL10C	3	3p26	0	0.463508	0.782039	0.0529389	-0.0603374	0.212018	0	-0.135372	-0.902383	0.162024	0.249617	0	0.204309	-0.159147	1	8	---
226185_at	CDS1	4	4q21	0	-0.271703	0.58267	0.0420713	0.0339643	0.111111	0	-0.0314137	-0.78711	-0.0918241	0.174229	0	-0.120338	0.483524	1	8	---
210621_s_at	RASA1	5	5q13	0	-0.0606051	0.608226	0.248035	-0.0314926	-0.0937233	0	0.263869	-1.10439	0.360608	-0.0567423	0	0.430126	-0.0932162	1	8	---
210260_s_at	TNFAIP8	5	5q23	0	0.236512	0.808754	0.00878033	-0.262398	0.367092	0	-0.220922	-1.28585	0.0135148	0.26861	0	0.226941	0.151998	1	8	---
200624_s_at	MATR3	5	5q31	0	0.191413	0.663651	-0.109257	-0.293635	0.00792047	0	-0.0813694	-0.67488	-0.106216	-0.0754594	0	-0.105238	-0.442457	1	8	---
217743_s_at	TMEM30A	6	6q14	0	-0.0656464	0.800454	0.0761112	-0.201161	0.199738	0	0.166373	-1.15286	0.175687	0.698663	0	0.180688	-0.210072	1	8	---
232902_s_at	RARSL	6	6q16	0	0.176272	0.535783	0.218599	-0.0741925	0.186004	0	-0.0635983	-0.954147	-0.0551813	-0.189693	0	0.251705	-0.110946	1	8	---
209357_at	CITED2	6	6q23	0	0.440551	1.37199	-0.0462191	-0.238931	0.488196	0	0.0284334	-0.93641	0.189248	0.441938	0	-0.295662	0.238525	1	8	---
222793_at	DDX58	9	9p12	0	0.0653106	0.641009	0.0122379	-0.0501128	-0.132009	0	0.0147575	-0.54756	-0.0866187	-0.0897129	0	0.494835	0.542398	1	8	---
231950_at	ZNF658	9	9p13	0	0.32491	0.656377	0.303215	-0.186711	-0.0537899	0	-0.415318	-1.00482	0.0708366	0.314989	0	0.221174	-0.133492	1	8	---
224793_s_at	TGFBR1	9	9q22	0	0.0577458	0.808324	0.23337	0.101259	-0.103126	0	0.302743	-0.551703	0.11588	0.423087	0	-0.195622	-0.0827764	1	8	---
203504_s_at	ABCA1	9	9q31	0	-0.214873	0.713765	0.128539	-0.0198126	-0.0960232	0	0.201225	-0.968511	0.199019	0.337564	0	0.392142	-0.474497	1	8	---
229256_at	PGM2L1	11	11q13	0	-0.183671	0.684932	0.34324	-0.0910294	0.047267	0	-0.0120723	-1.02924	0.284931	0.224376	0	0.371983	0.0603533	1	8	---
218193_s_at	GOLT1B	12	12p12	0	0.22112	0.600125	0.283209	-0.223994	0.299647	0	-0.0106171	-0.842292	0.267718	0.421086	0	0.0933263	0.039223	1	8	---
212335_at	GNS	12	12q14	0	0.18458	0.800354	-0.104707	-0.520744	0.0827043	0	-0.0223049	-1.28755	0.0566332	-0.049012	0	0.0742644	-0.36269	1	8	---
227295_at	IKIP	12	12q23	0	0.220461	0.961302	0.441567	-0.103335	0.385236	0	-0.235286	-1.45465	0.0409679	0.212272	0	-0.0502532	0.193792	1	8	---
238631_at	ZNF140	12	12q24	0	0.329653	0.694843	0.49931	-0.0586906	0.192996	0	-0.100003	-1.18524	0.0767055	0.515038	0	0.262792	-0.368756	1	8	---
202304_at	FNDC3A	13	13q14	0	0.187985	0.699789	0.499657	-0.108917	0.106193	0	0.197786	-0.723435	0.367959	0.206077	0	0.125089	-0.0326052	1	8	---
218352_at	RCBTB1	13	13q14	0	0.0883476	0.435798	0.558857	-0.26756	0.173109	0	-0.0514029	-0.820787	0.288174	0.199895	0	0.0893348	0.107956	1	8	---
234660_s_at	KIAA1008	13	13q22	0	0.219152	0.777665	0.286417	-0.25145	0.654119	0	-0.33391	-1.72853	0.474843	-0.252359	0	0.237732	0.00552456	1	8	---
203640_at	MBNL2	13	13q32	0	-0.0122214	0.552591	0.15773	-0.111763	0.181899	0	-0.0381711	-0.701732	0.25385	0.231833	0	-0.255859	0.0964531	1	8	---
202717_s_at	CDC16	13	13q34	0	0.256868	0.516819	0.066781	-0.0569879	0.145948	0	-0.281783	-1.35123	0.325054	-0.10408	0	-0.0791529	-0.0926288	1	8	---
211538_s_at	HSPA2	14	14q24	0	0.0286965	0.645876	-0.00801547	-0.364405	-0.361762	0	-0.115013	-1.12544	-0.213552	-0.470052	0	0.229378	0.0351382	1	8	---
225327_at	FLJ10980	15	15q21	0	-0.0727989	0.715982	0.382354	-0.334931	0.0184729	0	-0.33721	-1.2962	-0.00921904	-0.118733	0	0.307347	-0.139279	1	8	---
227960_s_at	FAHD1	16	16p13	0	0.0155018	0.721378	-0.0319906	-0.0333417	0.335892	0	-0.368405	-1.34235	0.186619	-0.00965328	0	0.281068	-0.190218	1	8	---
224614_at	DNCLI2	16	16q22	0	0.0859404	0.706779	-0.0652753	-0.0200685	0.15588	0	0.110027	-0.823103	-0.0760189	0.113166	0	-0.0113075	-0.0828825	1	8	---
221740_x_at	LOC474170	17	17q21	0	-0.0317004	0.511607	0.072198	-0.147438	-0.099946	0	-0.190296	-0.774457	-0.0225339	0.178652	0	0.00177511	-0.517295	1	8	---
201384_s_at	NBR1	17	17q21	0	-0.0973637	0.904062	0.158858	0.10463	-0.0747169	0	-0.170116	-0.694996	0.140232	-0.0187719	0	0.199297	0.105599	1	8	---
214277_at	COX11	17	17q22	0	0.311326	0.865896	0.118919	-0.137997	0.0921907	0	-0.0951166	-0.691654	0.266256	0.424436	0	-0.111094	-0.0867455	1	8	---
231579_s_at	TIMP2	17	17q25	0	-0.134958	0.665259	0.146016	-0.141481	0.0763146	0	0.0556275	-0.596976	0.0782374	0.318989	0	-0.239628	-0.0274492	1	8	---
213988_s_at	SAT	X	Xp22	0	0.13301	0.537552	0.0268352	-0.103035	-0.182901	0	0.0684809	-0.621853	0.303077	-0.0326634	0	0.313602	0.350815	1	8	---
225725_at	---		---	0	0.132399	0.782829	0.194754	-0.430422	0.492619	0	0	-0.541385	0.0752399	0.0463837	0	-0.112575	-0.349555	1	8	---
209369_at	ANXA3		---	0	0.123052	0.522754	0.148828	-0.00437179	0.339286	0	-0.189924	-1.02219	0.203367	0.401629	0	-0.133307	0.106732	1	8	---
212745_s_at	BBS4		---	0	0.229718	0.844992	-0.0421367	-0.259418	-0.0165709	0	-0.247886	-1.08093	0.000187794	-0.125601	0	0.186734	-0.119427	1	8	---
221903_s_at	CYLD		---	0	-0.0654007	0.741721	0.24871	0.267628	0.199395	0	-0.0169603	-0.758312	0.0302596	-0.338242	0	0.064185	0.46639	1	8	---
226020_s_at	DAB1 /// OMA1		---	0	0.271024	0.786292	0.133129	-0.342856	0.0208987	0	-0.315419	-1.22831	0.0710949	0.132382	0	0.144088	-0.154538	1	8	---
202949_s_at	FHL2		---	0	0.177022	0.804514	0.0678233	0.120285	0.0825189	0	0.115401	-0.74395	0.223191	-0.0368592	0	-0.243253	-0.0480318	1	8	---
225161_at	GFM1		---	0	0.229181	0.553115	0.101609	-0.279544	0.00414921	0	-0.0426104	-0.806401	0.20067	-0.0134811	0	0.335008	-0.0630094	1	8	---
203157_s_at	GLS		---	0	0.336284	1.75294	0.0652495	-0.630679	-0.215319	0	-0.210834	-0.788764	0.0212779	-0.147738	0	0.173869	-0.235331	1	8	---
218469_at	GREM1		---	0	0.542266	2.07111	1.09635	0.605559	-0.121859	0	0.148257	-1.21204	0.632839	0.365744	0	0.156616	0.774041	1	8	---
222714_s_at	LACTB2		---	0	0.0128561	0.814187	0.332879	-0.10324	-0.0677493	0	-0.276223	-0.899972	0.123322	0.0149043	0	0.25425	0.434006	1	8	---
210028_s_at	ORC3L		---	0	0.221168	0.569819	0.122187	0.0801521	0.376378	0	-0.112916	-0.602638	-0.128723	-0.259974	0	0.0309886	-0.0419921	1	8	---
210041_s_at	PGM3		---	0	0.2359	0.591268	0.253673	0.00522857	0.320104	0	-0.273852	-0.999061	0.164912	0.205583	0	-0.201413	0.206335	1	8	---
202695_s_at	STK17A		---	0	0.276648	1.07958	0.0163875	-0.126662	-0.232098	0	-0.315689	-0.996759	0.248324	0.168795	0	0.569589	0.288086	1	8	---
1555427_s_at	SYNCRIP		---	0	0.271539	0.511617	0.0611935	-0.117965	0.214327	0	0.123199	-0.548453	-0.017734	-0.118	0	-0.00417699	-0.0703201	1	8	---
219295_s_at	PCOLCE2		---	0	0.112129	0.846355	0.354532	-0.247526	0.109084	0	-0.390267	-0.315447	0.2168	1.12562	0	0.719551	0.124746	1	9	1
205234_at	SLC16A4	1	1p13	0	0.0739242	0.947934	0.440165	-0.445287	0.265647	0	-0.154247	-0.448843	0.40946	0.652939	0	0	-0.0492813	1	9	---
228184_at	DISP1	1	1q41	0	0.249682	1.18395	0.0180602	-0.0248544	-0.244187	0	-0.0950829	-0.0935035	0.183097	0.809946	0	-0.176542	0.159932	1	9	---
202437_s_at	CYP1B1	2	2p21	0	0.0561847	0.514711	0.247837	0.000631756	0.116251	0	-0.226509	0.129234	0.300881	0.996323	0	0.143214	-0.25807	1	9	---
218346_s_at	SESN1	6	6q21	0	0.036833	0.633703	0.295368	0.206749	0.069281	0	-0.334167	-0.351608	0.144242	0.535722	0	0.446915	0.188113	1	9	---
236170_x_at	FLJ22313	7	7p14	0	0.291624	0.895612	0.111735	-0.156702	-0.224358	0	-0.767179	-0.619091	-0.00625311	0.708394	0	0.222192	-0.130584	1	9	---
239203_at	FLJ39575	7	7q31	0	-0.0457253	0.600592	0.28523	0.0972366	0.0449134	0	-0.105642	-0.18057	0.259821	0.981408	0	0.452198	0.103477	1	9	---
213010_at	PRKCDBP	11	11p15	0	-0.139085	1.05218	0.217244	0.15447	0.433592	0	-0.569254	-0.31829	0.0646739	0.33307	0	-0.184882	0.000701152	1	9	---
222613_at	C12orf4	12	12p13	0	0.10799	0.586384	0.0206455	-0.067046	-0.0444879	0	-0.621968	-0.183764	-0.0125889	0.421921	0	0.0087537	0.344635	1	9	---
224906_at	TMEM16F	12	12q12	0	0.0999317	0.72065	0.252164	-0.123524	-0.0967577	0	0.0660714	-0.116158	0.417935	0.638868	0	0.00340934	-0.0885256	1	9	---
229711_s_at	MGC5370	12	12q14	0	0.0401356	1.03769	0.54524	0.0246548	0.357224	0	-0.106815	0.00483855	0.137373	0.642725	0	0.0457719	-0.242883	1	9	---
212508_at	MOAP1	14	14q32	0	0.149986	0.613864	0.298012	-0.0938738	0.18003	0	-0.618626	-0.462871	0.184258	0.396637	0	0.309071	0.00201402	1	9	---
207338_s_at	ZNF200	16	16p13	0	0.0202299	0.502555	0.434868	-0.407413	0.0735193	0	-0.366425	-0.67016	0.356382	0.671711	0	0.0076818	0.238748	1	9	---
205791_x_at	ZNF230	19	19q13	0	0.290446	0.745557	0.0552074	-0.00785742	0.200403	0	-0.572701	-0.397198	0.131667	0.308651	0	0.713221	0.296923	1	9	---
212898_at	KIAA0406	20	20q11	0	0.0982443	0.56775	0.422033	-0.000427748	0.126738	0	-0.386675	-0.0485212	0.154225	0.591829	0	-0.108188	-0.0224696	1	9	---
238733_at	---		---	0	0.194732	1.02808	0.439279	-0.0461657	0.211252	0	-0.365365	-0.242527	0.0645048	0.724421	0	0.381921	-0.441569	1	9	---
239768_x_at	---		---	0	0.214314	0.503526	0.307415	-0.310374	0.172801	0	-0.616078	-0.41264	-0.0651016	0.552079	0	0.0962389	-0.0456081	1	9	---
229804_x_at	CBWD1 /// CBWD2 /// LOC220869		---	0	0.0203544	0.701898	0.453004	-0.324796	0.277202	0	0.035845	0.15786	0.190558	0.989305	0	-0.183539	-0.316486	1	9	---
226275_at	MAD		---	0	0.111081	1.2654	0.225803	0.13938	-0.00217445	0	-0.499211	-0.303395	0.0053394	0.642028	0	0.597882	0.424288	1	9	---
231829_at	KIAA1271	20	20p13	0	-0.2025	0.913381	0.15794	-0.538314	-0.159521	0	-0.0144879	1.96152	-0.558792	-0.710124	0	1.37702	-1.11942	1	10	3
216766_at	PRKCE	2	2p21	0	0.00709796	0.563135	0.13525	-0.054893	0.143034	0	0.283347	1.97386	-0.0739314	-0.0884269	0	-0.015868	-0.0248121	1	10	---
200660_at	S100A11	1	1q21	0	0.156494	1.1056	-0.0952001	-0.173752	-0.265327	0	-0.314341	1.0953	-0.302566	-0.685281	0	0.141216	-0.311283	1	10	---
223064_at	LOC51255	2	2p11	0	0.0789063	1.06747	-0.0141763	0.0816508	0.304443	0	-0.165427	0.68706	-0.072426	-0.241903	0	0.122191	0.31484	1	10	---
1559126_at	KIAA0690	10	10q24	0	-0.0847552	0.874142	0.090587	0.0131191	0.155813	0	0.0263461	0.598049	0.0869955	-0.14084	0	0.00651944	0.277121	1	10	---
221667_s_at	HSPB8	12	12q24	0	-0.0610602	1.01206	-0.0700194	-0.192531	-0.0763816	0	0.136362	1.39384	0.0951557	-0.0644853	0	-0.239395	0.529992	1	10	---
239777_at	LOC283551	14	14q21	0	0.510345	0.990105	0.47032	0.219194	0.502654	0	0.12987	0.519361	-0.0595425	0.13847	0	-0.492337	-0.0318672	1	10	---
206790_s_at	NDUFB1	14	14q32	0	0.085664	0.626614	0.0618006	-0.0519113	0.0583903	0	-0.336088	0.51722	-0.227092	-0.38447	0	-0.00205847	0.0835192	1	10	---
224972_at	C20orf52	20	20q11	0	0.287895	0.706016	-0.045661	0.0540549	0.203985	0	-0.314871	0.65159	-0.229774	-0.322504	0	-0.0578306	0.435693	1	10	---
217801_at	ATP5E	20	20q13	0	0.301723	0.831991	0.0951869	-0.122502	-0.211931	0	-0.138011	0.517536	-0.205702	-0.144161	0	0.163719	-0.230002	1	10	---
201132_at	HNRPH2	X	Xq22	0	0.394836	1.75811	-0.128151	-0.482334	0.162549	0	-0.326517	0.913171	-0.568403	-0.417254	0	-0.276894	-0.229226	1	10	---
217962_at	NOLA3		---	0	0.0823559	0.756482	0.0476585	0.151551	0.0181087	0	-0.262133	0.735362	-0.18588	-0.501594	0	0.243433	0.411626	1	10	---
217336_at	RPS10 /// LOC158104 /// LOC388885 /// LOC389127 /// LOC390842 /// LOC401817		---	0	0.055973	1.30998	0.315207	-0.482191	0.681088	0	-0.149685	0.593602	0.0786865	-0.0865056	0	-0.213876	-0.122995	1	10	---
226835_s_at	TALDO1 /// LOC441951		---	0	0.117911	1.17423	-0.124983	-0.191915	0.106119	0	-0.267972	0.819422	0.0660602	-0.254143	0	0.0764079	0.22081	1	10	---
225847_at	AADACL1	3	3q26	0	0.17728	1.41996	0.349388	-0.0574725	0.346689	0	0.148611	0.35837	-0.328443	0.623809	0	0.514505	-0.313979	1	11	3
238199_x_at	LOC440552	1	1p36	0	0.19607	0.725408	0.342612	-0.159882	-0.0626092	0	0.30967	1.58185	-0.236329	0.741004	0	-0.218225	-0.432288	1	11	---
224885_s_at	KRTCAP2	1	1q22	0	0.20258	0.852643	0.292469	-0.0566754	-0.0935335	0	-0.00447002	0.791996	-0.157277	0.714299	0	0.0427244	0.128321	1	11	---
239516_at	LYPLAL1	1	1q41	0	-0.243094	0.688528	0.199715	-0.14403	-0.177788	0	0.0136655	0.576327	-0.235124	0.718162	0	0.00464042	-0.184206	1	11	---
223697_x_at	C9orf64	9	9q21	0	-0.0665408	0.878964	0.252664	0.084118	0.136493	0	0.241026	1.12288	-0.399955	0.789805	0	0.0524964	-0.278889	1	11	---
222783_s_at	SMOC1	14	14q24	0	-0.173932	1.33086	-0.104498	-0.139835	0.0441653	0	0.112029	0.602492	-0.0883268	0.676637	0	-0.309537	0.168492	1	11	---
232768_at	CCNB2	15	15q22	0	-0.0231788	0.59845	0.460309	-0.456274	0.112164	0	0.189285	0.560837	0.0432548	0.748043	0	0.142604	-0.350446	1	11	---
202475_at	NIFIE14	19	19q13	0	0.117629	0.66349	-0.0948658	-0.15578	-0.0158698	0	-0.110497	0.539091	-0.157807	0.417469	0	0.115851	0.286233	1	11	---
234074_at	---		---	0	-0.276358	0.617438	0.00139506	-0.151342	0.0347054	0	0.618312	0.708706	-0.449636	0.946932	0	-0.00275459	0.13932	1	11	---
233004_x_at	---		---	0	-0.166524	0.782885	0.382184	-0.301945	0.0480681	0	0.0753494	0.825275	-0.526219	0.937776	0	0.132441	0.155095	1	11	---
214866_at	PLAUR	19	19q13	0	0.0484846	0.92032	0.121757	-0.0101926	0.441931	0	0.236926	0.0580615	-0.0452668	0.60719	0	-0.225156	0.421979	1	12	---
228796_at	CPNE4	3	3q22	0	0.137631	0.682256	0.136507	-0.23325	-0.00927522	0	0.198032	-0.0142434	-0.387394	0.560667	0	-0.516999	0.0655711	1	12	---
211799_x_at	HLA-C	6	6p21	0	0.124344	0.949601	-0.133908	-0.42981	-0.350566	0	0.204634	0.00780222	-0.408144	0.507035	0	0.200199	-0.0384572	1	12	---
204222_s_at	GLIPR1	12	12q21	0	0.276402	1.41443	0.136854	-0.204259	0.179931	0	1.28396	0.0407086	-0.422273	1.37645	0	0.0238176	0.583286	1	12	---
223355_at	ALG1	16	16p13	0	0.228142	0.551937	0.153091	-0.153814	-0.0938855	0	-0.0369848	-0.242667	-0.318416	0.58957	0	0.0865129	0.166959	1	12	---
225673_at	MYADM	19	19q13	0	0.0666476	0.705125	-0.0684334	-0.0398071	0.0484482	0	0.61852	0.400041	-0.105242	1.01501	0	0.1703	-0.479044	1	12	---
210077_s_at	SFRS5	14	14q24	0	-0.196126	0.735047	0.049976	-0.32765	-0.277146	0	0.274245	-1.6102	-1.05619	-2.51218	0	0.121631	-0.967104	1	13	2
217176_s_at	ZFX	X	Xp21	0	-0.0251151	0.556401	0.108958	-0.30389	0.0290776	0	-0.191625	-0.369618	-0.330287	-0.523199	0	0.516656	-0.748345	1	13	2
238001_at	KCTD6	3	3p14	0	0.469823	1.06427	-0.112199	-0.370419	0.0857283	0	-0.239022	-0.453279	-0.453199	-0.597495	0	0.761341	-0.482303	1	13	3
224152_s_at	PB1	3	3p21	0	-0.206276	0.747258	0.0251256	-0.725128	-0.0695666	0	0.200183	-0.311601	-0.506286	-0.670931	0	-0.225995	-0.691261	1	13	---
200800_s_at	HSPA1A /// HSPA1B	6	6p21	0	0.104743	0.708581	0.0819998	-0.707129	-0.242299	0	-0.0794694	-0.0858866	-0.378417	-0.781989	0	-0.00149621	-0.231201	1	13	---
202121_s_at	CHMP2A		---	0	0.15723	0.794407	-0.207691	-0.195005	0.17998	0	-0.193904	-0.410105	-0.331816	-0.54454	0	0.0921269	-0.156159	1	13	---
203158_s_at	GLS		---	0	0.266017	1.40176	-0.00569984	-0.547322	-0.240659	0	0.0953632	-0.183318	-0.479093	-0.727533	0	0.0787066	-0.121501	1	13	---
227961_at	CTSB	8	8p22	0	-0.106233	1.09547	0.116458	0.0108043	-0.302129	0	0.193896	-0.838657	-0.244639	0.315207	0	1.12492	-0.0781539	1	14	1
1557049_at	LOC149478	1	1p34	0	-0.11452	0.571947	0.138983	-0.508398	-0.478315	0	0.969427	-0.520364	0.166779	0.585829	0	0.250752	-1.06734	1	14	2
203518_at	LYST	1	1q42	0	0.288413	0.629763	0.65461	-0.11875	0.13232	0	0.43987	-0.927495	0.0224714	0.46297	0	0.64348	-0.219658	1	14	3
233085_s_at	FLJ22833	2	2q32	0	-0.085888	0.871996	0.210286	0.330098	0.0633821	0	0.509052	-0.522699	-0.0656713	0.56099	0	-0.401801	-0.0549827	1	14	---
229958_at	CLN8	8	8p23	0	0.0425536	0.720971	0.457423	-0.567681	-0.0931937	0	0.0396827	-0.522623	-0.415618	0.271095	0	-0.0804533	-0.280845	1	14	---
216178_x_at	ITGB1	10	10p11	0	0.260269	1.35389	0.412625	-0.24463	0.490344	0	0.392435	-0.425112	0.113988	0.619023	0	-0.383872	-0.286754	1	14	---
226142_at	GLIPR1	12	12q21	0	0.169154	1.78024	0.231461	-0.391478	0.146403	0	1.19339	-0.428726	0.105123	0.997872	0	0.0168584	-0.240141	1	14	---
220124_at	GAN	16	16q24	0	0.114159	0.674749	0.47564	0.0316873	0.0655952	0	0.0244561	-0.592909	-0.281969	0.0166273	0	-0.0483897	-0.0994977	1	14	---
228499_at	PFKFB4		---	0	-0.116148	1.05085	0.225002	-0.3794	0.0349148	0	0.281863	-0.50088	-0.154903	0.460495	0	0.26583	-0.115332	1	14	---
225267_at	KPNA4	3	3q25	0	0.236805	0.529753	0.280428	-0.243243	0.127198	0	-0.0328208	-0.746846	0.365901	-0.0559219	0	0.672673	-0.193791	1	15	3
202890_at	MAP7	6	6q23	0	0.127558	0.511292	0.184077	-0.133732	0.326964	0	0.111019	-0.50071	0.493405	0.490878	0	0.0846125	0.308153	1	15	---
224692_at	PPP1R15B	1	1q32	0	0.14189	0.618813	0.204022	0.0262557	0.24369	0	0.171383	-0.511374	0.369913	0.45078	0	-0.0229372	0.363908	1	15	---
223044_at	SLC40A1	2	2q32	0	0.278365	0.78066	0.281024	-0.454023	-0.0655308	0	0.0497002	-0.561718	0.427531	0.17108	0	0.0757872	-0.134025	1	15	---
213404_s_at	RHEB	7	7q36	0	0.456882	0.569987	0.373796	0.0279205	0.172858	0	-0.00323995	-0.510508	0.336441	0.0643068	0	0.0172401	-0.155416	1	15	---
225988_at	HERC4	10	10q21	0	0.106016	0.531881	0.50815	0.0319549	-0.0192982	0	0.0822899	-0.55452	0.504262	0.562981	0	0.383584	0.247925	1	15	---
222449_at	TMEPAI	20	20q13	0	0.0944583	0.899738	0.131861	-0.128529	-0.173783	0	0.030148	-0.595501	0.500548	0.424258	0	-0.157677	0.377038	1	15	---
228964_at	PRDM1		---	0	0.0598374	0.590966	-0.014267	0.0277079	-0.00171254	0	0.00982163	-0.599214	0.537062	0.0928351	0	0.314774	0.064425	1	15	---
210778_s_at	MXD4	4	4p16	0	-0.244204	0.57908	0.0473914	-0.359573	0.155764	0	0.0212397	-0.0847544	-0.64835	-0.566951	0	0.657277	-0.138945	1	16	1
200920_s_at	BTG1	12	12q22	0	0.10416	0.890783	0.323003	-0.107554	-0.117215	0	0.305889	0.513055	-0.562554	-0.682931	0	0.914842	0.136077	1	16	1
208633_s_at	MACF1		---	0	0.0335557	0.926329	-0.227872	-0.186784	0.138502	0	0.603393	0.112247	-0.317224	-0.511414	0	0.231628	-0.606845	1	16	2
214577_at	MAP1B	5	5q13	0	-0.538374	0.957833	-0.00754721	-0.969746	0.252677	0	0.153972	0.0356296	-0.87814	-1.27937	0	0.848104	-0.687832	1	16	3
211862_x_at	CFLAR		---	0	-0.441501	0.956625	0.0576438	-0.110024	0.0152104	0	0.26538	0.0732975	-0.321055	-0.58961	0	0.606018	-0.371351	1	16	3
206392_s_at	RARRES1	3	3q25	0	0.174378	0.863658	0.0637753	-0.747357	-0.22317	0	-0.532995	-0.266087	-0.352236	-0.222592	0	0.77225	0.0117509	1	---	1
227236_at	TSPAN2	1	1p13	0	0.104206	0.84637	0.15314	-0.52498	-0.502384	0	0.143845	0.294717	-0.185743	0.149635	0	0.535529	0.0973912	1	---	1
226103_at	NEXN	1	1p31	0	0.148605	1.30812	0.621207	-0.0141676	-0.311023	0	0.302606	-0.501735	0.245244	-0.00937835	0	1.07672	-0.287072	1	---	1
1552309_a_at	NEXN	1	1p31	0	0.15257	1.45822	0.281186	-0.255396	-0.171881	0	0.458861	-0.220818	0.48721	-0.26796	0	1.16266	-0.0201587	1	---	1
212164_at	C1orf37	1	1q32	0	0.301065	0.747423	0.0671409	0.103695	0.0190283	0	-0.606176	0.0489981	-0.276895	-0.589475	0	0.544648	-0.134819	1	---	1
227942_s_at	CRIPT	2	2p21	0	0.179016	0.708799	0.190732	0.0910827	0.316446	0	-0.735314	-0.674477	-0.0731365	-0.121392	0	0.564357	-0.102696	1	---	1
219008_at	FLJ21820	2	2p24	0	0.125735	0.516434	0.160316	-0.00704625	0.23745	0	-0.55522	-0.473761	-0.0877529	-0.147621	0	0.606342	-0.160012	1	---	1
227399_at	VGL-3	3	3p12	0	0.252451	1.10311	0.0894578	-0.245902	0.0814741	0	1.78816	0.387779	0.463963	0.398346	0	0.680208	-0.056028	1	---	1
223287_s_at	FOXP1	3	3p14	0	-0.277699	0.852205	0.189512	-0.0257883	-0.122162	0	-0.11377	-0.177585	-0.175989	-0.0828487	0	0.754719	0.00866797	1	---	1
205743_at	STAC	3	3p22	0	0.0325415	0.867525	0.0437039	0.118793	-0.132722	0	-0.405497	-0.0737533	0.225125	0.402178	0	0.523063	0.0377161	1	---	1
237690_at	GPR115	6	6p12	0	0.190973	1.54198	0.574038	-0.734195	0.0242988	0	0.357651	-0.348473	-0.328156	0.305418	0	0.755814	-0.146275	1	---	1
209917_s_at	TP53AP1	7	7q21	0	0.138549	0.889242	-0.0877422	-0.232224	-0.193239	0	-0.493894	-0.246496	-0.236972	-0.367128	0	0.685663	-0.0598199	1	---	1
238418_at	SLC35B4	7	7q33	0	0.0795354	0.745964	0.314649	-0.00342244	-0.230894	0	0.00939097	0.12944	-0.0575196	0.0482984	0	0.909586	-0.0871704	1	---	1
1554096_a_at	MGC20460	7	7q36	0	0.291876	0.922411	0.676153	0.230239	0.247186	0	-0.344358	-0.173422	-0.099415	0.0392493	0	0.818875	-0.0922382	1	---	1
225647_s_at	CTSC	11	11q14	0	0.484017	1.12599	0.155575	-0.335256	0.158807	0	0.507203	-0.898694	-0.537853	-0.105955	0	0.845374	-0.218977	1	---	1
232914_s_at	SYTL2	11	11q14	0	-0.206787	0.512144	0.162838	-0.406832	-0.150702	0	-0.0223022	-0.454891	0.163151	0.244972	0	0.529542	-0.00759456	1	---	1
226834_at	ASAM	11	11q24	0	0.217024	0.975757	0.446107	0.309754	0.519571	0	-0.219761	-0.335799	0.352736	0.0689557	0	0.894659	0.118001	1	---	1
218111_s_at	CMAS	12	12p12	0	0.325421	0.865333	0.00661169	-0.0713866	0.470808	0	-0.169385	-0.373504	-0.085285	-0.237221	0	0.66742	-0.0402328	1	---	1
214085_x_at	GLIPR1	12	12q21	0	-0.0470376	1.04476	-0.118764	-0.547231	0.372779	0	1.37313	0.0750199	-0.114974	1.06542	0	0.765163	0.160256	1	---	1
239223_s_at	FBXL20	17	17q12	0	-0.111295	0.809577	-0.220791	-0.636112	0.0471533	0	-0.151206	0.253597	-0.200172	0.00273405	0	0.536928	-0.128659	1	---	1
208666_s_at	ST13	22	22q13	0	0.346969	0.87729	0.186537	-0.236812	-0.189704	0	-0.220612	-0.144421	0.582987	-0.124118	0	0.591084	-0.0936894	1	---	1
202439_s_at	IDS	X	Xq28	0	0.134854	0.517067	0.314474	-0.163044	0.102054	0	0.122506	-0.39312	0.303124	-0.000566503	0	0.61846	-0.00856694	1	---	1
213386_at	---		---	0	-0.034995	0.650536	-0.038925	-0.1453	-0.124774	0	-0.312592	0.0489362	0.266533	0.201693	0	0.78042	-0.0902741	1	---	1
1557051_s_at	---		---	0	0.141518	0.528454	-0.0838863	-0.176854	-0.0516765	0	0.245678	0.122636	-0.0429874	-0.0348827	0	0.67254	-0.119699	1	---	1
240013_at	---		---	0	0.256347	0.665602	0.282821	-0.130341	0.149325	0	0.160099	-0.180275	0.116741	-0.0699451	0	0.537285	0.108204	1	---	1
205022_s_at	CHES1		---	0	0.048635	0.517068	0.380638	-0.258018	-0.171689	0	-0.276442	-0.620207	-0.283606	-0.935514	0	0.50431	0.0463115	1	---	1
213150_at	HOXA10		---	0	0.235868	0.591405	-0.0062103	-0.241222	-0.193775	0	0.0277822	0.0960678	-0.218772	-0.376087	0	0.608322	0.107173	1	---	1
235392_at	IRS1	2	2q36	0	-0.156222	0.866251	0.073831	-0.61987	-0.0253259	0	0.780038	-0.326614	-0.154961	0.284852	0	0.31022	-0.515938	1	---	2
229331_at	LOC132671	4	4q11	0	0.0941912	1.73688	0.312546	-0.42434	0.825411	0	-0.354191	0.00171578	-0.12483	0.289844	0	0.139724	-0.527936	1	---	2
213684_s_at	PDLIM5	4	4q22	0	0.0549717	0.617073	0.28734	0.169398	-0.0413084	0	1.70724	0.37978	-0.217527	0.806793	0	0.469702	-0.757695	1	---	2
222729_at	FBXW7	4	4q31	0	0.159439	0.592201	0.356411	0.007126	0.311644	0	0.0596402	-0.400524	-0.190426	-0.0194926	0	0.481196	-0.722039	1	---	2
205048_s_at	PSPH	7	7p15	0	0.581476	1.85349	-0.198523	-0.343961	0.424237	0	-0.438903	-0.340556	-0.382946	-0.26209	0	0.530182	-0.76145	1	---	2
201616_s_at	CALD1	7	7q33	0	-0.091495	1.1414	0.0149927	-0.495106	0.353093	0	0.94523	-0.235204	-0.183812	-0.441229	0	0.328691	-0.857445	1	---	2
225256_at	---		---	0	0.0137106	0.720901	0.401364	-0.0937313	0.0210302	0	0.214242	0.216783	-0.0611527	0.273967	0	0.359127	-0.563035	1	---	2
208050_s_at	CASP2		---	0	0.0107899	0.884074	0.173324	-0.266309	-0.0397955	0	-0.618051	-0.249905	-0.567077	-0.146937	0	0.604378	-0.951496	1	---	2
228120_at	EIF2C1		---	0	0.202904	0.500345	0.299028	0.0635845	-0.0868906	0	-0.258809	0.0384073	-0.0860022	0.189658	0	0.398252	-0.674256	1	---	2
201777_s_at	KIAA0494		---	0	0.139887	0.580853	-0.144462	-0.414707	-0.181846	0	-0.122716	-0.688374	-0.303625	0.0878282	0	0.236419	-0.557518	1	---	2
241720_at	ZNF326	1	1p22	0	0.836723	1.10421	0.186504	-0.303009	0.0668808	0	-0.213021	-0.492347	-0.0403912	-0.980694	0	1.01821	-0.379825	1	---	3
236381_s_at	WDR8	1	1p36	0	0.260626	0.962203	-0.0714262	-0.467484	-0.204768	0	-0.195297	-0.134427	-0.434881	-0.329407	0	0.637345	-0.293934	1	---	3
243367_at	---	1	1q21	0	-0.233923	1.04433	0.368321	-0.212167	0.463336	0	0.081361	0.237993	0.0391765	0.647566	0	0.482036	-0.586942	1	---	3
239210_at	PBX1	1	1q23	0	0.255091	0.563558	0.550772	-0.147194	0.351075	0	-0.110378	0.206175	-0.0635911	-0.0642349	0	0.62239	-0.468606	1	---	3
218124_at	RetSat	2	2p11	0	0.0184058	0.854313	-0.0317489	-0.185173	-0.183573	0	-0.05458	-0.0750861	-0.429105	-0.0210373	0	0.661943	-0.253854	1	---	3
213325_at	PVRL3	3	3q13	0	-0.128261	0.555302	0.0826871	-0.15144	-0.273607	0	0.188692	-0.469597	-0.0125993	0.201359	0	0.608212	-0.288489	1	---	3
224853_at	KIAA1458	4	4p12	0	0.339014	0.901556	-0.106946	-0.646421	-0.123111	0	0.171176	-0.476017	0.0633418	-0.471648	0	0.982145	-0.770922	1	---	3
219694_at	FLJ11127	5	5p15	0	-0.0123203	0.541942	0.0112819	-0.136992	0.0183979	0	0.0701888	-0.230932	0.276369	0.00691272	0	0.933744	-0.362417	1	---	3
203852_s_at	SMN1 /// SMN2	5	5q13	0	0.375076	1.17896	0.276959	-0.0192886	0.285763	0	-0.58642	0.57783	0.0827032	-0.7223	0	0.664354	-0.386106	1	---	3
224949_at	SMAP-5	5	5q31	0	0.187694	0.930852	-0.124746	-0.503406	0.0320624	0	-0.0252322	-0.240707	-0.321001	0.229477	0	0.509137	-0.422977	1	---	3
215985_at	HCG8	6	6p21	0	0.0334797	0.500533	0.0224182	-0.230071	0.00475115	0	-0.465321	-0.0998608	0.459702	0.269568	0	0.592123	-0.244466	1	---	3
208650_s_at	CD24	6	6q21	0	0.317417	0.8145	-0.0237214	-0.726349	-0.127365	0	0.39736	0.403776	-0.20255	0.0916558	0	0.596313	-0.787546	1	---	3
221542_s_at	SPFH2	8	8p11	0	0.11743	0.850084	-0.101525	-0.311929	-0.224571	0	-0.0441959	-0.272236	-0.0259378	0.32191	0	0.773059	-0.342896	1	---	3
222528_s_at	MSCP	8	8p21	0	-0.348207	0.991481	-0.008849	-0.632219	-0.186863	0	0.264961	0.931288	-1.00314	-0.304454	0	0.624953	-0.539409	1	---	3
208960_s_at	KLF6	10	10p15	0	0.124575	1.0428	-0.108648	-0.0645322	0.284994	0	0.909108	-0.415701	-0.0112023	-0.461879	0	0.996818	-0.3562	1	---	3
208456_s_at	RRAS2	11	11p15	0	0.490452	1.11705	0.0559342	-0.0219905	0.30651	0	-0.357525	-0.546662	-0.258925	-0.61822	0	0.525593	-0.202955	1	---	3
1553322_s_at	TEAD1	11	11p15	0	0.0110042	0.672782	-0.133635	-0.266199	-0.0268677	0	-0.154073	-0.0499004	-0.0545445	-0.247271	0	0.468932	-0.605869	1	---	3
225978_at	KIAA1238	12	12p13	0	0.0776625	0.587428	0.187152	0.224935	0.0845815	0	-0.243341	-0.174162	0.389903	-0.751798	0	0.550069	-0.359825	1	---	3
212686_at	PPM1H	12	12q14	0	0.346809	0.825191	0.197663	0.127596	-0.0660597	0	-0.223478	-0.414482	-0.0671623	-0.986997	0	0.532116	-0.199176	1	---	3
1555137_a_at	FGD6	12	12q22	0	0.158555	1.01063	0.0218822	-0.571797	0.21147	0	0.360192	-1.38428	-0.433217	-0.62737	0	1.34272	-0.830104	1	---	3
204426_at	RNP24	12	12q24	0	0.66572	1.17162	0.328451	-0.631431	0.19231	0	-0.000453461	0.0323802	-0.84851	-0.502969	0	0.60354	-0.454278	1	---	3
1553141_at	FLJ38725	13	13q14	0	0.0302657	0.695601	0.246906	-0.618975	0.2675	0	0.0420873	-0.0191268	-0.192049	-0.236728	0	0.512693	-0.613277	1	---	3
224484_s_at	BRMS1L	14	14q13	0	0.642316	1.12182	0.364783	-0.17024	0.142633	0	-0.0889316	-0.825887	-0.305496	-0.501447	0	0.847971	-0.40782	1	---	3
217188_s_at	C14orf1	14	14q24	0	0.463187	1.28219	-0.118698	-0.409546	0.0690126	0	-0.0421844	0.0966108	-0.968809	-0.57069	0	0.536805	-0.696095	1	---	3
221974_at	SNRPN	15	15q11	0	0.307433	0.958017	0.410406	-0.214473	-0.317293	0	-0.128193	-0.0789762	0.0371706	0.121881	0	0.48545	-0.614769	1	---	3
214666_x_at	IREB2	15	15q25	0	0.491038	0.816323	0.207857	-0.421816	-0.0986368	0	-0.224991	-0.328885	0.288354	0.288987	0	0.582323	-0.583423	1	---	3
227611_at	TARSL2	15	15q26	0	0.399306	1.41017	0.121271	-0.154548	-0.0508039	0	-0.486181	0.0618295	-0.24781	-0.00893518	0	0.556043	-0.229184	1	---	3
208785_s_at	MAP1LC3B	16	16q24	0	0.341412	0.945935	-0.0137161	0.00650361	0.0675366	0	-0.471462	-0.769087	-0.0967528	0.24529	0	0.753652	-0.310214	1	---	3
238590_x_at	MGC10744	17	17p13	0	0.154275	0.766464	-0.0927002	-0.138592	0.191482	0	-0.0814997	0.292524	-0.157113	-0.470646	0	0.672547	-0.20302	1	---	3
217027_x_at	KPNB1	17	17q21	0	0.148699	0.75386	-0.0145243	-0.225855	-0.128553	0	-0.337678	0.0564301	-0.0513659	-0.279712	0	0.696282	-0.374351	1	---	3
229544_at	---		---	0	0.0291645	0.632682	0.126959	0.144517	0.0779286	0	-0.466326	0.476276	0.00420914	-0.704655	0	0.510986	-0.307562	1	---	3
34449_at	CASP2		---	0	-0.11948	0.572911	0.103659	-0.166031	-0.0298443	0	-0.22568	-0.00103475	-0.349766	-0.149612	0	0.586312	-0.603497	1	---	3
203532_x_at	CUL5		---	0	0.353567	0.657857	0.378224	-0.195069	0.261499	0	-0.600217	-0.715275	-0.548467	-0.366906	0	0.961935	-0.62986	1	---	3
209010_s_at	TRIO		---	0	-0.221325	0.99612	0.38303	-0.719595	0.126118	0	-0.444473	-0.450119	-0.186914	-0.355784	0	0.846508	-0.620203	1	---	3
202901_x_at	CTSS	1	1q21	0	0.0449158	0.51656	0.0744398	-0.204242	-0.149478	0	0.220039	-0.0497579	-0.100031	0.226832	0	-0.0444896	0.181426	1	---	---
201236_s_at	BTG2	1	1q32	0	0.093593	0.855144	0.128223	-0.0937744	-0.0130813	0	-0.382487	0.151033	-0.051648	0.0179623	0	-0.00123256	0.425026	1	---	---
209909_s_at	TGFB2	1	1q41	0	0.234354	1.48848	-0.0772437	-0.650299	0.268881	0	1.11849	-0.439273	-0.0277132	0.507445	0	-0.0948829	-0.857859	1	---	---
201843_s_at	EFEMP1	2	2p16	0	0.281993	1.37914	0.531103	-0.0755331	-0.112937	0	0.14513	-0.0316741	0.454256	0.541689	0	-0.14068	0.416469	1	---	---
222453_at	CYBRD1	2	2q31	0	0.075296	0.614268	0.294333	-0.029844	-0.0717251	0	-0.395604	-0.334363	-0.0254373	0.227963	0	-0.0595709	-0.0641816	1	---	---
212464_s_at	FN1	2	2q34	0	-0.282178	0.742392	0.0469058	-0.446564	-0.279735	0	0.177286	-0.0412516	0.104266	0.124133	0	-0.0968123	-0.160939	1	---	---
206391_at	RARRES1	3	3q25	0	0.163369	1.00051	-0.122431	-0.544952	0.109363	0	0.491859	0.667207	0.175015	-0.30113	0	0.713722	-0.234486	1	---	---
209875_s_at	SPP1	4	4q22.1	0	0.0568722	1.01666	0.2676	0.106807	0.0445087	0	-0.127071	-0.230854	-0.101678	0.480602	0	-0.11732	0.328051	1	---	---
211297_s_at	CDK7	5	5q12	0	0.211955	0.605033	0.00380758	0.0454718	-0.0762948	0	0.132635	-0.14723	0.155057	0.00898545	0	0.342192	0.371253	1	---	---
202284_s_at	CDKN1A	6	6p21	0	0.0374743	0.943401	0.0753128	-0.156388	-0.052005	0	-0.181909	0.215137	0.0643388	-0.560729	0	-0.0557173	0.27945	1	---	---
213360_s_at	POM121 /// LOC340318	7	7q11	0	-0.106099	0.53808	0.111552	-0.101735	-0.219107	0	-0.0421041	0.143462	0.12886	-0.186216	0	-0.0500932	-0.00316029	1	---	---
208864_s_at	TXN	9	9q31	0	0.119429	0.662648	0.0689024	-0.0357802	0.269425	0	-0.204564	0.142966	0.0745572	-0.151085	0	-0.252163	-0.0296254	1	---	---
212063_at	CD44	11	11p13	0	-0.0526971	0.884894	0.314958	0.00573465	-0.133131	0	0.238113	0.0824506	0.280175	0.987573	0	-0.0886428	-0.521083	1	---	---
206295_at	IL18	11	11q22	0	0.230299	1.61744	0.462297	-0.0897065	0.00411717	0	0.520929	-0.185082	0.160627	0.148241	0	0.0870364	0.400387	1	---	---
205680_at	MMP10	11	11q22	0	-0.113586	0.556876	0.424505	0.106374	0.0281516	0	0.0969499	-0.0380534	0.493034	-0.25171	0	-0.238506	-0.041553	1	---	---
202766_s_at	FBN1	15	15q21	0	-0.248167	0.987262	0.0585097	-0.265012	-0.367793	0	-0.00281454	-0.271614	0.423121	-0.0255909	0	-0.00179547	0.0242266	1	---	---
202765_s_at	FBN1	15	15q21	0	0.0257227	1.78066	-0.128141	-0.790262	-0.294689	0	0.595886	-0.167935	0.142457	-0.329016	0	0.439282	-0.442659	1	---	---
214214_s_at	C1QBP	17	17p13	0	0.155693	0.705874	0.069477	0.0375685	0.322539	0	-0.0072763	0.0122293	-0.148558	0.306273	0	-0.224728	0.22927	1	---	---
210395_x_at	MYL4	17	17q21.32	0	-0.0863182	0.961345	-0.0664669	0.0133489	0.18103	0	0.0625175	0.161658	-0.222478	0.00440115	0	-0.116388	0.317407	1	---	---
217755_at	HN1	17	17q25	0	0.08407	0.874558	-0.100089	-0.0438979	0.12819	0	-0.259436	0.457738	-0.21104	-0.268689	0	0.214639	-0.0845918	1	---	---
203313_s_at	TGIF	18	18p11	0	0.235413	0.628836	-0.0944586	-0.0953051	0.106972	0	0.285197	-0.0219967	0.245646	0.290261	0	-0.106212	0.0829546	1	---	---
237305_at	CDH2	18	18q11	0	-0.0406698	0.590146	0.183783	0.0630784	-0.0476058	0	0.242649	0.431531	-0.132352	0.209666	0	0.319831	-0.355903	1	---	---
203887_s_at	THBD	20	20p11.21	0	-0.182008	1.27513	0.0835911	0.149968	0.242663	0	0.366571	-0.25836	0.443795	0.695926	0	-0.32463	0.51117	1	---	---
203888_at	THBD	20	20p11.21	0	0.00695994	1.82149	-0.149379	0.0440732	-0.154289	0	0.382977	-0.258237	0.027574	0.416321	0	-0.300522	0.668153	1	---	---
200642_at	SOD1	21	21q22	0	0.0670161	0.653026	-0.0400914	-0.101697	-0.0637647	0	-0.30694	-0.270317	-0.152313	-0.580306	0	0.0260543	-0.235392	1	---	---
209348_s_at	MAF		---	0	0.140069	0.762915	-0.130507	-0.550134	0.0542763	0	0.232605	0.0122187	-0.393709	-0.406282	0	-0.238888	0.338558	1	---	---
209118_s_at	TUBA3		---	0	-0.050883	0.647535	0.0479821	-0.0594469	0.205004	0	-0.186736	-0.482758	-0.207032	0.310749	0	-0.10966	-0.400692	1	---	---
202300_at	HBXIP	1	1p13	0	0.0878794	0.859593	0.152399	0.0613355	0.202613	0	-0.38948	-0.27436	0.0236917	-0.394701	0	0.175357	0.219547	1	---	---
214098_at	KIAA1107	1	1p22	0	0.218394	0.797222	-0.0784014	-0.0600308	0.292963	0	-0.0437697	-0.0590065	0.615084	0.115838	0	0.456738	0.362202	1	---	---
203810_at	DNAJB4	1	1p31	0	0.383219	1.19772	-0.18279	-0.285703	0.153066	0	-0.351066	-0.385252	-0.337653	-0.319188	0	0.374719	-0.258398	1	---	---
221958_s_at	FLJ23091	1	1p31	0	0.246925	0.858609	0.203594	0.0205647	0.112298	0	0.0959828	0.137929	-0.0443153	0.49703	0	-0.0817109	0.469913	1	---	---
205233_s_at	PAFAH2	1	1p34	0	-0.118373	0.655807	0.399283	-0.351507	-0.169655	0	-0.165491	-0.185179	0.203569	0.473039	0	0.137893	0.164857	1	---	---
216988_s_at	PTP4A2	1	1p35	0	-0.00964962	0.769568	0.115406	-0.110246	-0.142361	0	-0.165857	-0.495173	0.202055	-0.200812	0	0.288181	-0.465016	1	---	---
208616_s_at	PTP4A2	1	1p35	0	0.0750589	0.598786	0.2704	0.060223	-0.0161024	0	-0.148742	-0.158824	0.343815	-0.103599	0	0.00600618	-0.241276	1	---	---
235417_at	SPOCD1	1	1p35	0	0.115213	1.03319	0.021204	0.188316	0.174567	0	0.989437	0.56086	-0.154338	0.144048	0	0.310359	-0.102261	1	---	---
228970_at	ZBTB8OS	1	1p35	0	0.0439563	0.602221	0.328582	0.0201714	0.135116	0	-0.313662	-0.307687	-0.109941	0.0098843	0	0.248982	0.280178	1	---	---
206586_at	CNR2	1	1p36	0	0.00720734	0.657263	0.0132073	0.152697	-0.0257642	0	0.11191	0.4836	0.301154	0.0623261	0	-0.227627	-0.0329853	1	---	---
235582_at	E2F2	1	1p36	0	0.25008	0.509365	0.107356	0.135425	0.120362	0	-0.024927	0.0944164	0.039131	-0.505742	0	-0.183464	-0.491685	1	---	---
225258_at	FBLP-1	1	1p36	0	0.144325	0.687558	0.0433531	-0.0573818	-0.125049	0	0.218205	-0.263772	0.179167	0.0498229	0	0.0945079	-0.35847	1	---	---
1563639_a_at	KIAA1937	1	1p36	0	-0.061204	0.673672	0.185784	0.243453	0.111811	0	0.140382	0.2014	0.32485	0.117164	0	-0.41602	0.176711	1	---	---
224871_at	LOC127262	1	1p36	0	-0.105527	0.604344	0.0951788	-0.0993289	0.0382104	0	-0.386827	-0.252366	-0.181697	-0.570303	0	0.139391	0.0401243	1	---	---
224867_at	LOC440574	1	1p36	0	0.0168418	0.676996	0.323076	-0.00495725	0.232732	0	-0.212201	-0.0503104	0.0351979	0.291129	0	-0.0198544	0.241789	1	---	---
238066_at	RBP7	1	1p36	0	0.233784	0.708426	0.379765	0.267693	0.158808	0	-0.228728	-0.422036	-0.118979	0.0137396	0	0.133413	0.518512	1	---	---
204429_s_at	SLC2A5	1	1p36	0	0.0106268	0.618386	0.017359	0.0197816	-0.1477	0	-0.0103033	-0.116629	0.206189	-0.136652	0	0.188065	0.192871	1	---	---
223851_s_at	TNFRSF18	1	1p36	0	-0.269632	0.671589	0.105214	0.0985635	0.0275814	0	-0.0607634	0.488768	-0.236745	-0.161009	0	-0.792634	0.0856478	1	---	---
204175_at	ZNF593	1	1p36	0	0.316804	0.649394	0.0479506	-0.00566722	0.226367	0	-0.332182	0.299346	-0.0934616	-0.140085	0	0.298709	0.281928	1	---	---
217857_s_at	RBM8A	1	1q12	0	0.156268	0.879726	0.00132495	-0.128714	-0.0738769	0	-0.29645	-0.332192	-0.300281	-0.479669	0	0.271606	0.0257408	1	---	---
218795_at	ACP6	1	1q21	0	0.0181454	0.544493	0.00519532	-0.0202502	-0.0387647	0	-0.267301	-0.0656864	0.156252	-0.534748	0	0.320977	0.364766	1	---	---
218280_x_at	HIST2H2AA	1	1q21	0	0.327903	1.09331	-0.090756	-0.153717	0.121009	0	-0.280433	0.368526	-0.28854	-0.229712	0	0.116982	0.392177	1	---	---
214290_s_at	HIST2H2AA	1	1q21	0	0.490689	1.16451	-0.0486468	-0.0223249	0.547896	0	-0.4447	-0.269178	-0.235778	-1.12008	0	0.154497	0.393173	1	---	---
202251_at	PRPF3	1	1q21	0	-0.107172	0.50532	0.156764	0.000868507	0.305864	0	-0.231529	0.170614	0.193592	0.0736479	0	-0.0197702	0.258452	1	---	---
222480_at	UBE2Q	1	1q21	0	0.0852899	0.782038	0.048984	-0.148292	-0.0554313	0	-0.625185	0.0261824	0.475017	-0.248261	0	0.270423	0.431705	1	---	---
206332_s_at	IFI16	1	1q22	0	0.103427	1.10933	0.456061	-0.000903929	0.259244	0	-0.326146	0.0216486	0.0741769	0.147209	0	0.18353	0.688082	1	---	---
208966_x_at	IFI16	1	1q22	0	0.121231	1.56854	0.38208	0.111347	0.43849	0	-0.301446	-0.103228	-0.202626	-0.13048	0	-0.0557285	0.925267	1	---	---
218291_at	MAPBPIP	1	1q22	0	0.240887	1.24701	-0.142853	-0.234532	0.156262	0	-0.238895	-0.70737	-0.243821	-0.472713	0	0.204529	0.206761	1	---	---
200910_at	CCT3	1	1q23	0	0.0967213	0.676168	0.0593705	0.0424356	-0.0770322	0	-0.296891	0.141238	-0.0587146	-0.406031	0	-0.0184339	0.0987974	1	---	---
224741_x_at	GAS5	1	1q23	0	0.0902386	0.620444	0.0505202	-0.0479661	0.11697	0	-0.203438	-0.295951	0.236717	0.0422634	0	-0.149693	0.483888	1	---	---
224841_x_at	GAS5	1	1q23	0	0.142074	0.656736	0.0569079	0.00222023	-0.073746	0	-0.23571	-0.146515	0.300395	0.0521847	0	-0.0733557	0.51451	1	---	---
217797_at	Ufc1	1	1q23	0	0.148282	0.690922	0.0313897	-0.0914805	-0.0509592	0	-0.294928	0.207596	-0.214611	-0.452843	0	0.133048	-0.00294579	1	---	---
202420_s_at	DHX9	1	1q25	0	0.0931325	0.632482	0.0516553	-0.103219	0.238354	0	0.0395314	0.127636	-0.112591	0.260556	0	0.0681895	-0.0134564	1	---	---
218611_at	IER5	1	1q25	0	-0.00956508	0.615385	0.360104	-0.0460614	-0.0526951	0	0.174379	-0.00261831	0.0264758	0.0571717	0	-0.225822	0.406882	1	---	---
209949_at	NCF2	1	1q25	0	0.158817	0.838678	-0.162087	-0.0813196	0.0810658	0	-0.0894394	-0.211792	0.255999	-0.0128058	0	0.296214	0.161045	1	---	---
212799_at	STX6	1	1q25	0	0.152116	0.540184	0.305606	0.138235	-0.0261517	0	-0.239347	-0.271145	0.0278892	0.0103737	0	0.0895509	0.188169	1	---	---
215001_s_at	GLUL	1	1q31	0	0.191671	0.80123	0.393936	0.108572	0.175496	0	-0.23572	0.254944	-0.243874	-0.38328	0	-0.217247	0.224864	1	---	---
212530_at	NEK7	1	1q31	0	0.0145342	0.81662	0.358525	0.219428	0.193517	0	0.00124297	-0.426905	0.289473	-0.186845	0	-0.178222	0.189711	1	---	---
208209_s_at	C4BPB	1	1q32	0	0.209943	0.693467	-0.0666892	-0.0706627	0.0577612	0	0.330047	0.0698346	0.0163558	0.125484	0	-0.191823	-0.0768244	1	---	---
214663_at	RIPK5	1	1q32	0	0.0587289	0.593128	0.619829	-0.200651	-0.012039	0	-0.359912	-0.333473	0.335374	0.096645	0	0.182252	-0.343736	1	---	---
230763_at	LOC128153	1	1q41	0	0.171046	1.22101	0.0516164	0.0965324	0.41673	0	-0.499136	-0.20823	0.270741	-0.249809	0	0.0209167	0.223591	1	---	---
217820_s_at	ENAH	1	1q42	0	-0.137789	0.822674	0.040635	-0.121117	-0.128925	0	-0.0358005	-0.105855	0.354213	-0.365654	0	-0.179701	-0.21579	1	---	---
236905_at	NUP133	1	1q42	0	-0.00977237	0.551378	0.241877	0.0563859	-0.0523898	0	-0.0984591	-0.288089	-0.12376	0.0703935	0	-0.234241	-0.120699	1	---	---
203715_at	TBCE	1	1q42	0	0.368074	0.771489	-0.0289169	-0.0959609	0.176274	0	-0.657418	-0.628229	-0.137958	-0.517489	0	0.467245	-0.236616	1	---	---
212773_s_at	TOMM20	1	1q42	0	0.143219	0.713756	0.0485848	-0.127303	0.214122	0	-0.180303	-0.229549	-0.431443	-0.0540858	0	0.182139	0.0463187	1	---	---
224824_at	FAM36A	1	1q44	0	0.176023	0.501251	0.111237	0.0717191	0.297706	0	-0.33103	-0.251038	-0.0354098	0.233494	0	0.338249	-0.0844645	1	---	---
223265_at	KIAA1720	1	1q44	0	-0.0565802	0.579488	-0.0691614	-0.0455957	0.0383921	0	-0.445365	-0.529148	-0.222623	-0.320027	0	0.412839	-0.254885	1	---	---
212219_at	PSME4	2	2p16	0	-0.0760164	0.516683	0.0760889	0.07382	0.0963008	0	-0.0663815	-0.296306	0.0736797	-0.684923	0	0.138388	-0.0921889	1	---	---
209288_s_at	CDC42EP3	2	2p21	0	-0.0845234	0.788341	-0.0340544	-0.0990047	-0.0145578	0	-0.0279405	-0.136532	-0.0888576	-0.353964	0	0.157484	-0.212877	1	---	---
209648_x_at	SOCS5	2	2p21	0	0.023609	0.641223	0.356733	0.153917	0.101718	0	-0.303719	-0.434286	0.372082	-0.414278	0	0.425184	-0.332874	1	---	---
208127_s_at	SOCS5	2	2p21	0	0.0921879	0.751517	0.393116	-0.014498	-0.0920512	0	-0.227355	-0.249601	0.392737	-0.434358	0	0.143043	-0.254991	1	---	---
224129_s_at	LOC84661	2	2p22	0	0.112485	0.629518	-0.0633498	-0.147441	-0.0266484	0	-0.320425	-0.107607	-0.247439	-0.508804	0	0.227889	0.148806	1	---	---
223416_at	SF3B14	2	2p25	0	0.279296	0.661184	0.0160009	-0.0173454	0.304208	0	-0.360318	-0.312097	0.0543663	-0.289952	0	0.0302341	0.170694	1	---	---
225487_at	TMEM18	2	2p25	0	0.160189	0.556256	0.277631	-0.0532664	0.0269162	0	0.00939328	-0.22318	0.361412	-0.108641	0	0.506953	0.202034	1	---	---
239053_at	WDR39	2	2q11	0	-0.0275452	0.603025	-0.060534	-0.286447	0.229457	0	-0.376328	0.0622296	0.146705	0.00361038	0	0.40692	-0.229922	1	---	---
201713_s_at	RANBP2	2	2q12	0	0.0777617	0.372356	0.561005	-0.20454	0.0909412	0	0.151431	-0.291602	0.194552	0.367669	0	-0.150837	-0.109263	1	---	---
213166_x_at	FLJ14346	2	2q21	0	0.207968	0.764003	-0.141986	-0.106514	0.188676	0	0.11568	-0.226421	-0.309239	-0.167324	0	0.119969	0.159518	1	---	---
210662_at	KYNU	2	2q22	0	0.917439	2.18352	0.426568	0.577837	-0.0675536	0	0.187588	-0.285516	0.0391561	0.288468	0	-0.325866	0.248565	1	---	---
207508_at	ATP5G3	2	2q31	0	0.151132	0.513955	0.00346405	0.020602	0.155432	0	-0.187446	-0.0204346	0.0191171	-0.474033	0	0.172729	-0.0113923	1	---	---
209571_at	CIR	2	2q31	0	0.35726	0.857587	-0.0623248	-0.0129381	0.0300755	0	-0.32037	0.372061	-0.156197	0.104722	0	0.108407	-0.049065	1	---	---
208995_s_at	PPIG	2	2q31	0	0.0412768	1.04177	0.0352499	0.00411105	0.422703	0	-0.434868	-0.27992	0.231678	-0.0684639	0	0.107743	-0.0391614	1	---	---
201139_s_at	SSB	2	2q31	0	0.129911	0.840596	0.391635	0.120621	0.0811934	0	-0.458359	-0.279974	-0.0455475	0.20142	0	-0.017918	-0.00226843	1	---	---
203711_s_at	HIBCH	2	2q32	0	0.454083	0.928988	0.0214382	-0.266642	-0.199664	0	-0.537934	-0.430316	-0.137733	-0.394865	0	0.266562	-0.351652	1	---	---
214683_s_at	CLK1	2	2q33	0	0.0935946	0.737216	0.277799	-0.249874	-0.186805	0	-0.285827	-0.0452209	-0.113174	0.376333	0	-0.121844	-0.203759	1	---	---
205133_s_at	HSPE1	2	2q33	0	0.275429	0.592013	0.427582	-0.00499106	0.274967	0	-0.468316	-0.200022	-0.176444	0.0592501	0	-0.0518073	0.0856109	1	---	---
208642_s_at	XRCC5	2	2q35	0	0.0994859	0.648587	-0.0406444	0.0196168	0.0176216	0	-0.258346	0.00902405	0.019122	-0.596701	0	-0.044087	0.117635	1	---	---
208679_s_at	ARPC2	2	2q36	0	-0.00468025	0.746023	-0.146627	-0.235195	0.053758	0	-0.062377	-0.171812	-0.0852573	-0.189436	0	0.204702	-0.19128	1	---	---
207988_s_at	ARPC2	2	2q36	0	-0.00297047	0.703515	0.156978	0.0473399	0.133389	0	-0.194803	0.284921	-0.0272851	0.20396	0	-0.116219	0.0953401	1	---	---
222832_s_at	C2orf33	2	2q36	0	0.124014	0.77352	0.242549	0.0262662	-0.00958498	0	-0.296303	-0.248661	-0.0209884	-0.252119	0	0.162951	-0.0169763	1	---	---
219279_at	DOCK10	2	2q36	0	-0.140369	0.565524	-0.069475	-0.417445	-0.0612102	0	-0.130476	0.0352317	0.288659	0.0278318	0	0.000975545	-0.0550906	1	---	---
219093_at	FLJ20701	2	2q36	0	0.599279	1.1217	0.147437	0.0641275	0.274734	0	-0.636507	-0.223317	0.477452	-0.120691	0	0.174652	0.660801	1	---	---
212977_at	CMKOR1	2	2q37	0	0.282555	1.37268	0.362465	-0.416969	0.209296	0	-0.087019	-0.824089	-0.332433	-0.402299	0	0.285982	0.847518	1	---	---
232746_at	CMKOR1	2	2q37	0	0.400723	0.787522	0.31164	0.0756417	0.163909	0	-0.0586699	-0.0532663	0.410605	-0.10509	0	-0.0935096	0.462975	1	---	---
1565694_at	DTYMK	2	2q37	0	-0.0570751	0.612536	0.108041	-0.245845	-0.0511492	0	-0.0493143	-0.175792	-0.037667	-0.194411	0	0.424727	-0.39647	1	---	---
223980_s_at	SP110	2	2q37	0	-0.0402233	0.525749	0.17027	0.00682709	0.0539737	0	-0.152266	-0.349491	0.0551731	0.279153	0	0.0111004	1.07777	1	---	---
243802_at	FLJ40427	3	3p14	0	-0.072061	0.584037	0.268263	0.0325824	0.143758	0	-0.0285856	0.103787	-0.0936935	0.264422	0	-0.309339	0.0856023	1	---	---
209177_at	DKFZP564J0123	3	3p21	0	0.370539	0.739033	0.0556043	-0.0975811	-0.13375	0	-0.381741	-0.242709	-0.0552048	-0.0838634	0	0.193075	-0.00394048	1	---	---
209124_at	MYD88	3	3p22	0	0.00698231	0.602367	-0.0421991	-0.11652	0.0332554	0	-0.0813765	-0.100304	0.20784	-0.29054	0	0.0675005	0.586319	1	---	---
230872_s_at	TTLL3	3	3p25	0	0.164392	0.681492	-0.116915	-0.701452	-0.488887	0	0.22271	-0.427705	-0.595508	-0.59766	0	0.0145184	-1.07509	1	---	---
224911_s_at	DCBLD2	3	3q12	0	-0.0881108	0.779782	-0.040408	0.0197435	-0.00751073	0	0.235148	0.267715	0.244652	0.852826	0	-0.0297824	-0.0254461	1	---	---
1569777_a_at	LOC131368	3	3q12	0	-0.0277995	0.503526	0.16163	0.0303238	0.318926	0	-0.0257341	0.0437333	0.159768	-0.066143	0	-0.441259	0.204763	1	---	---
200013_at	RPL24	3	3q12	0	0.130914	0.700703	-0.000307029	-0.185014	0.399672	0	-0.216156	0.0637177	-0.185762	-0.499408	0	-0.0014034	0.249345	1	---	---
228042_at	ADPRH	3	3q13	0	-0.0308843	0.674287	-0.0632198	-0.229223	0.339432	0	-0.234686	0.425755	0.158142	0.0835734	0	0.271588	0.104656	1	---	---
223004_s_at	C3orf1	3	3q13	0	-0.00974203	0.776874	0.327902	0.0930697	0.10163	0	-0.269353	-0.140375	0.0250506	0.0761819	0	-0.127543	0.347396	1	---	---
203880_at	COX17	3	3q13	0	0.214088	0.766306	0.250284	0.180155	0.265398	0	-0.313452	0.341502	-0.231292	-0.067848	0	0.112649	0.52272	1	---	---
239466_at	LOC344595	3	3q13	0	0.29888	0.642139	0.176718	-0.391793	0.0147618	0	-0.17531	-0.590224	-0.813632	-0.607983	0	0.184861	-0.498774	1	---	---
225688_s_at	PHLDB2	3	3q13	0	-0.0362405	0.616952	0.191401	0.0124885	-0.12495	0	0.813093	-0.285529	0.339846	0.478822	0	-0.345361	-0.106125	1	---	---
219734_at	SIDT1	3	3q13	0	0.139319	1.1428	0.0181911	-0.26912	-0.343789	0	0.00813499	-0.0650298	-0.0431889	0.0664615	0	0.0350787	0.256977	1	---	---
211961_s_at	RAB7	3	3q21	0	0.187547	0.75297	0.0119075	0.150948	0.00403603	0	-0.254157	0.236596	0.047946	-0.650124	0	-0.185455	0.299897	1	---	---
211960_s_at	RAB7	3	3q21	0	0.373486	0.512854	0.480664	-0.207591	0.190985	0	-0.213716	-0.531193	0.495706	-0.384985	0	0.286928	0.0957287	1	---	---
212467_at	DNAJC13	3	3q22	0	0.33051	0.702863	0.0959528	0.0429756	0.0762458	0	0.142307	0.108254	-0.0834515	-0.166309	0	0.223425	-0.0867334	1	---	---
206538_at	MRAS	3	3q22	0	0.169714	0.780392	0.0499247	-0.0410768	0.435509	0	-0.427054	0.262025	0.0456159	-0.0997032	0	-0.0549818	-0.453781	1	---	---
218729_at	LXN	3	3q25	0	0.0333987	0.812677	0.166794	0.0404529	0.017041	0	-0.175134	-0.619947	-0.158784	0.0948483	0	0.188607	0.0314917	1	---	---
208942_s_at	TLOC1	3	3q26	0	-0.0490368	0.736221	0.433516	0.19348	0.167841	0	-0.183931	0.129324	0.00980138	0.103089	0	0.176443	0.300633	1	---	---
223054_at	DNAJB11	3	3q27	0	0.0523682	0.550365	0.069971	-0.0427964	-0.105949	0	0.01543	-0.120785	-0.202583	0.320667	0	0.185438	0.0281446	1	---	---
213687_s_at	RPL35A	3	3q29	0	0.0365969	1.08077	-0.0217744	0.0539702	0.257886	0	-0.0219165	0.446147	-0.0477783	-0.49228	0	-0.0197635	-0.00691448	1	---	---
212311_at	KIAA0746	4	4p15	0	0.0445627	0.797574	-0.0115205	-0.34606	-0.176994	0	0.0877905	-0.489531	-0.0470896	-0.0899497	0	0.181791	-0.0286936	1	---	---
217933_s_at	LAP3	4	4p15	0	0.269115	0.811784	0.0970838	-0.192227	0.382765	0	-0.208711	-0.331712	0.00903572	-0.189641	0	-0.0546565	0.757157	1	---	---
240167_at	LOC152742	4	4p15	0	-0.242582	0.633642	0.0843566	-0.164818	-0.0041655	0	0.218149	0.252069	0.0585208	0.192126	0	-0.183092	0.0749587	1	---	---
207785_s_at	RBPSUH	4	4p15	0	0.101957	0.665254	0.0999254	-0.0350339	-0.0697632	0	-0.518728	-0.469231	0.400343	-0.328426	0	0.148879	-0.0853434	1	---	---
1555107_a_at	KIAA1530	4	4p16	0	0.260137	0.537505	0.00424498	-0.185378	-0.179879	0	-0.0395229	-0.186359	0.0543146	-0.339437	0	0.147579	-0.195804	1	---	---
228010_at	PPP2R2C	4	4p16	0	-0.0618401	0.758432	-0.00407674	-0.0373071	0.177974	0	-0.280728	-0.392431	-0.225648	0.239976	0	-0.243441	0.0770884	1	---	---
208800_at	SRP72	4	4q11	0	0.143855	0.550707	-0.0343273	0.00250004	-0.0393366	0	-0.166682	-0.411733	0.376512	-0.116863	0	0.16195	-0.170089	1	---	---
221007_s_at	FIP1L1	4	4q12	0	0.0666831	0.937527	0.0975029	-0.0145079	0.513425	0	-0.343412	-0.355303	-0.0766563	0.0895135	0	-0.00169589	0.0550131	1	---	---
208655_at	CCNI	4	4q21	0	0.0544355	0.638172	0.00935793	-0.170706	-0.219418	0	-0.19333	0.492032	-0.125336	-0.0906664	0	-0.118208	-0.371848	1	---	---
208841_s_at	G3BP2	4	4q21	0	-0.121982	0.664569	0.216704	0.00120785	0.180635	0	-0.163444	-0.464084	0.152652	-0.00624362	0	-0.141255	0.0583567	1	---	---
224901_at	SCD4	4	4q21	0	0.0206946	0.507413	0.0718187	-0.438922	-0.365298	0	0.00638233	-0.215541	0.176048	-0.0327511	0	0.46989	0.147891	1	---	---
201832_s_at	VDP	4	4q21	0	-0.0616427	0.585877	0.010921	0.0550956	0.071788	0	-0.0324026	-0.256373	-0.0738287	0.313176	0	-0.175744	0.0115768	1	---	---
224660_at	MGC14156	4	4q22	0	0.0536218	0.598235	0.212562	0.0445292	0.0243089	0	-0.232847	-0.338216	0.235306	-0.147872	0	-0.117739	0.17939	1	---	---
200668_s_at	UBE2D3	4	4q24	0	0.0301064	0.557063	0.203772	0.0949919	0.139197	0	-0.0648193	-0.349215	0.0454676	-0.372072	0	0.0909734	0.126711	1	---	---
223001_at	DC2	4	4q25	0	0.27774	0.537597	0.0344103	-0.257463	-0.082276	0	0.107738	-0.424242	-0.0799077	0.248526	0	-0.0492754	0.0740433	1	---	---
201701_s_at	PGRMC2	4	4q26	0	0.266151	0.820333	0.557396	-0.0783428	0.260341	0	-0.166318	-0.117016	0.156919	0.152014	0	-0.0173523	0.181991	1	---	---
228635_at	PCDH10	4	4q28	0	-0.0516372	0.559965	0.230285	-0.181873	-0.0486751	0	0.209204	-0.233	0.0801999	-0.0227369	0	0.0868248	-0.388979	1	---	---
210143_at	ANXA10	4	4q33	0	0.294326	0.694418	0.511907	-0.0138931	-0.0294789	0	0.0482771	-0.24036	0.227671	0.257298	0	0.371827	0.834152	1	---	---
234317_s_at	STOX2	4	4q35	0	-0.101732	0.509962	0.0450467	-0.221707	-0.0795512	0	-0.165425	0.0663114	-0.065418	-0.359886	0	0.0115076	0.472902	1	---	---
235291_s_at	---	5	5p12	0	-0.0248279	0.779093	0.0689487	0.154879	0.108309	0	0.0777824	-0.033351	-0.0426131	0.10856	0	0.192154	-0.0743033	1	---	---
224587_at	PC4	5	5p13	0	0.29771	0.963345	0.0299085	-0.0657826	0.342861	0	-0.319865	-0.084823	-0.234818	-0.25965	0	-0.199445	0.00309785	1	---	---
224763_at	RPL37	5	5p13	0	0.0575671	0.623912	0.31328	-0.158482	-0.0490393	0	-0.717987	-0.409079	0.241751	-0.0978901	0	0.332705	0.161428	1	---	---
1557765_at	LOC340109	5	5p14	0	0.093677	0.914966	0.20516	-0.000674299	0.0502126	0	-0.117959	0.120047	-0.293324	0.0982921	0	0.250594	-0.179489	1	---	---
226847_at	FST	5	5q11	0	0.218494	1.06137	0.674459	0.212813	0.095302	0	3.29166	0.212461	0.0505507	0.294969	0	0.350726	0.534433	1	---	---
209303_at	NDUFS4	5	5q11	0	0.192858	0.515358	0.268165	0.0960971	0.0129032	0	-0.175056	-0.401295	-0.158998	0.0282029	0	0.174349	0.276862	1	---	---
218472_s_at	PELO	5	5q11	0	0.0850846	0.840652	0.0914775	-0.138255	0.23834	0	-0.10981	-0.346341	0.0609308	-0.294721	0	0.128106	0.130786	1	---	---
228355_s_at	mimitin	5	5q12	0	0.317316	0.791623	0.150174	0.139878	0.518598	0	-0.3985	-0.310616	0.290494	-0.316726	0	0.18908	0.287981	1	---	---
203989_x_at	F2R	5	5q13	0	0.349884	1.04057	0.285997	-0.916226	-0.230848	0	0.0725849	-0.102454	-0.132166	-0.0403051	0	-0.216182	-0.801879	1	---	---
1553559_at	PRP2	5	5q13	0	0.0406758	0.952993	-0.0983702	-0.0562061	0.185096	0	-0.328137	0.12891	0.1951	0.199334	0	-0.0980023	-0.136704	1	---	---
209276_s_at	GLRX	5	5q14	0	0.152835	0.96138	-0.0220667	-0.04919	-0.0965628	0	-0.420442	-0.639941	-0.232003	-0.494137	0	0.297746	0.181606	1	---	---
226352_at	JMY	5	5q14	0	-0.0678367	1.07152	0.689273	-0.0963548	0.234062	0	-0.34349	-0.657015	0.686594	-0.460259	0	0.478854	-0.495831	1	---	---
239395_at	LOC285620	5	5q14	0	-0.244783	0.675555	-0.0288868	-0.0979681	0.076733	0	-0.199313	-0.0293405	0.197022	0.400857	0	-0.772784	0.163817	1	---	---
226099_at	ELL2	5	5q15	0	0.227298	1.14609	0.542119	-0.0753902	0.443433	0	0.585218	-0.152151	0.422684	1.01927	0	-0.0372824	-0.0990678	1	---	---
218706_s_at	NS3TP2	5	5q23	0	0.303159	1.22675	0.307828	0.207809	0.108643	0	0.984335	-0.946669	0.156477	0.329591	0	0.439503	-0.36984	1	---	---
208950_s_at	ALDH7A1	5	5q31	0	0.101035	0.557953	-0.0292546	-0.0434753	-0.123633	0	-0.258356	-0.00263516	-0.0368533	-0.201201	0	0.123935	-0.0338076	1	---	---
200692_s_at	HSPA9B	5	5q31	0	0.233333	1.18386	-0.289596	-0.200919	0.107108	0	-0.244231	0.207181	-0.378379	-0.368371	0	0.0771722	-0.258624	1	---	---
201568_at	QP-C	5	5q31	0	-0.180259	0.711892	0.331177	0.104586	0.128961	0	-0.193179	0.250556	-0.19044	-0.0361852	0	0.0839028	0.133699	1	---	---
207974_s_at	SKP1A	5	5q31	0	0.201898	0.897295	0.0934219	-0.203489	0.177228	0	-0.136299	0.0307613	-0.0855046	-0.188747	0	0.0906896	-0.0431439	1	---	---
208865_at	CSNK1A1	5	5q32	0	-0.014033	0.647985	-0.0557352	0.0233146	0.00147578	0	-0.0690137	0.183416	0.0823589	0.225946	0	-0.0355556	-0.0909292	1	---	---
208867_s_at	CSNK1A1	5	5q32	0	0.0676559	1.0796	-0.233073	-0.447872	0.242639	0	-0.0579203	-0.592677	-0.387562	-0.473933	0	0.198042	-0.44044	1	---	---
201431_s_at	DPYSL3	5	5q32	0	-0.118262	0.519084	0.0427669	-0.137149	-0.0454828	0	0.662628	-0.186723	0.683084	-0.142302	0	0.133187	-0.333659	1	---	---
220999_s_at	CYFIP2	5	5q33	0	0.257686	0.910776	-0.0329315	0.193517	0.031523	0	-0.243459	-0.103891	0.035106	-0.227022	0	-0.863067	0.561959	1	---	---
223276_at	NID67	5	5q33	0	0.316947	0.928106	0.00747433	0.0185372	0.127111	0	-0.592437	-0.36779	-0.029191	-0.441086	0	0.510247	0.369726	1	---	---
221421_s_at	ADAMTS12	5	5q35	0	-0.120981	0.780031	0.0909072	-0.126825	0.126081	0	0.14021	0.227661	0.106414	0.224783	0	-0.159111	0.230374	1	---	---
201172_x_at	ATP6V0E	5	5q35	0	0.0848431	0.566067	0.0904811	0.0560229	-0.0618582	0	-0.091463	0.432075	-0.0545444	-0.0313394	0	0.138905	0.254397	1	---	---
200096_s_at	ATP6V0E	5	5q35	0	0.317816	0.606413	0.130192	-0.0846885	-0.00067918	0	-0.132357	0.334888	0.0408547	-0.0222225	0	-0.103801	0.322538	1	---	---
203023_at	HSPC111	5	5q35	0	0.0663893	1.02239	0.0827226	0.0548964	-0.170653	0	-0.315047	0.374685	0.130603	-0.14387	0	0.104523	0.367047	1	---	---
221691_x_at	NPM1	5	5q35	0	0.117818	0.512126	0.0596933	-0.0224849	0.21008	0	0.00406623	-0.366891	0.103317	-0.319695	0	0.0931148	0.0289974	1	---	---
233378_at	RUFY1	5	5q35	0	-0.0318662	0.619355	0.134797	-0.008023	0.149245	0	-0.0462776	0.233534	0.452895	0.0444944	0	-0.193432	-0.0262863	1	---	---
201471_s_at	SQSTM1	5	5q35	0	0.153296	0.78633	0.18598	0.13496	-0.0164284	0	-0.104279	0.23198	-0.151495	-0.0687163	0	0.053766	0.16325	1	---	---
213112_s_at	SQSTM1	5	5q35	0	0.407784	0.731058	0.348829	0.153432	0.302262	0	-0.326713	0.10247	-0.378482	0.00330099	0	-0.0150125	0.217707	1	---	---
231175_at	C6orf65	6	6p12	0	0.255547	0.742836	0.273838	-0.273139	0.4044	0	-0.0850883	0.00187606	-0.0662815	-0.398429	0	-0.0861924	0.1942	1	---	---
203593_at	CD2AP	6	6p12	0	-0.000314004	0.502746	0.14402	-0.175489	-0.103171	0	-0.210797	-0.282959	0.253872	0.226561	0	0.019486	-0.0108466	1	---	---
231869_at	KIAA1586	6	6p12	0	0.26407	0.511751	0.238006	-0.255548	0.0452686	0	-0.454168	-0.127776	0.233678	0.221326	0	0.613523	0.242954	1	---	---
216348_at	LOC442216	6	6p12	0	0.281592	1.1249	0.435741	0.0588319	0.377341	0	-0.422413	0.708488	0.219335	-0.189293	0	-0.289288	0.295328	1	---	---
224597_at	HCG11	6	6p21	0	0.164435	0.504182	0.271303	-0.0743687	0.207943	0	-0.0211659	0.278668	-0.184991	0.122293	0	-0.073221	-0.159726	1	---	---
214455_at	HIST1H2BC	6	6p21	0	0.282615	0.963018	0.621901	-0.446618	0.0344834	0	0.0812434	-0.175693	-0.364466	-0.127469	0	0.290444	0.0173402	1	---	---
209806_at	HIST1H2BK	6	6p21	0	0.0560052	0.550927	0.216211	-0.122563	-0.0829071	0	-0.240254	-0.138687	-0.171123	-2.13993	0	0.0359111	0.295064	1	---	---
200904_at	HLA-E	6	6p21	0	-0.0787083	0.738178	0.0165929	-0.0118546	-0.0662085	0	-0.132566	-0.184224	-0.0488365	0.414022	0	-0.107369	0.705928	1	---	---
205905_s_at	MICA /// MICB	6	6p21	0	0.113002	0.689522	-0.0808689	0.0736107	-0.0238517	0	-0.145298	0.0941976	-0.435687	0.0308198	0	0.127146	0.324671	1	---	---
211542_x_at	RPS10	6	6p21	0	0.0193332	0.571789	0.0149514	0.00578542	0.107112	0	-0.0809256	0.188004	-0.0260665	-0.136908	0	-0.00444558	0.00519223	1	---	---
200817_x_at	RPS10	6	6p21	0	0.0631606	0.628621	-0.0157845	0.0217266	0.1264	0	-0.0213249	0.211217	-0.0602149	-0.125025	0	0.0212307	-0.0348223	1	---	---
216490_x_at	LOC442175	6	6p22	0	-0.00234766	0.684941	0.12941	0.00398858	-0.0416548	0	-0.289092	0.736085	0.237492	-0.227867	0	-0.234763	0.278219	1	---	---
210097_s_at	NOL7	6	6p23	0	0.297269	0.590039	0.431234	-0.0250004	0.361864	0	-0.0565661	-0.262971	0.136332	0.107982	0	-0.0141894	0.0720584	1	---	---
229070_at	C6orf105	6	6p24	0	0.152794	0.863171	0.148662	-0.0975537	0.150814	0	-0.249147	-0.00476926	-0.22856	1.42701	0	-0.197317	0.147383	1	---	---
212815_at	ASCC3	6	6q16	0	-0.189663	0.54416	0.159401	-0.0789506	-0.0244042	0	-0.157992	-0.366631	-0.074933	-0.215879	0	0.135384	-0.270854	1	---	---
266_s_at	CD24	6	6q21	0	0.0606969	0.533924	0.359063	-0.162048	0.050453	0	0.482852	0.297752	0.22145	0.452433	0	0.290168	-0.117247	1	---	---
223361_at	C6orf115	6	6q24	0	0.255203	0.804567	0.478176	-0.0388959	0.141386	0	-0.184799	-0.199463	0.00637683	0.269051	0	0.0576099	0.0925322	1	---	---
239388_at	RNASET2	6	6q27	0	-0.079139	0.502229	-0.0812872	-0.144338	0.034877	0	0.0651527	0.225861	0.345586	-0.0684072	0	0.270269	-0.169422	1	---	---
217983_s_at	RNASET2	6	6q27	0	0.311541	0.686691	-0.0590811	-0.0834989	0.099955	0	0.213707	-0.16095	-0.230238	-0.164127	0	0.47524	-0.0225654	1	---	---
1569090_x_at	FLJ35390	7	7p13	0	0.0229935	0.519358	0.418134	0.0140515	0.0250376	0	0.0502558	-0.119155	-0.0897258	-0.434438	0	-0.109725	0.285857	1	---	---
211747_s_at	LSM5	7	7p14	0	0.219114	0.506662	0.385943	0.160187	0.287397	0	-0.357514	-0.449173	0.325752	0.157353	0	0.0965212	-0.239754	1	---	---
201317_s_at	PSMA2	7	7p14	0	0.187874	0.700949	0.0674382	-0.148633	0.229454	0	-0.185817	-0.370092	0.0895761	-0.145325	0	0.070889	0.0443923	1	---	---
201462_at	SCRN1	7	7p14	0	-0.237132	0.820465	0.030085	0.0552972	-0.0797733	0	-0.366869	0.317006	0.246529	-0.685238	0	0.154346	-0.00504083	1	---	---
205292_s_at	HNRPA2B1	7	7p15	0	0.213003	0.532435	0.00901415	0.0137956	0.145693	0	0.016766	0.0443766	0.00530467	-0.0747076	0	-0.0900764	-0.485734	1	---	---
205194_at	PSPH	7	7p15	0	0.178548	1.02894	0.188259	-0.169194	0.343788	0	-0.583216	0.148464	0.579478	0.655326	0	0.615172	0.190576	1	---	---
217773_s_at	NDUFA4	7	7p21	0	0	0.909414	0.127446	-0.092836	0.230048	0	-0.236526	0.424023	-0.149505	-0.113414	0	0.0925098	-0.00393104	1	---	---
206621_s_at	WBSCR1	7	7q11	0	0.156003	0.798168	0.0791459	0.0577644	-0.12077	0	-0.270112	-0.00761777	0.0407758	-0.432847	0	0.23974	0.157593	1	---	---
212684_at	ZNF3	7	7q22	0	0.178116	0.645902	-0.146455	-0.42464	-0.0901108	0	-0.105964	-0.433419	0.223357	0.0848512	0	0.177578	-0.0910078	1	---	---
203510_at	MET	7	7q31	0	-0.0877954	0.51375	0.37594	0.126179	0.115532	0	0.43648	-0.153182	0.490924	0.787681	0	-0.18073	0.0103082	1	---	---
223457_at	COPG2	7	7q32	0	-0.164058	0.811676	-0.0419617	-0.0212795	0.197973	0	-0.0453261	-0.473082	0.0802324	0.00446275	0	0.218038	-0.1225	1	---	---
239412_at	IRF5	7	7q32	0	0.129787	0.585672	0.0800438	0.0268723	-0.090274	0	-0.0319885	0.28837	-0.181825	-0.482247	0	0.373072	0.28017	1	---	---
212077_at	CALD1	7	7q33	0	-0.099528	0.818435	0.0384721	-0.122846	0.072636	0	0.412442	-0.0772603	0.308041	0.287243	0	-0.255831	-0.337566	1	---	---
212345_s_at	CREB3L2	7	7q34	0	-0.0326981	0.512258	0.128575	-0.221434	-0.11839	0	0.0795685	0.15133	0.126006	0.165934	0	0.310672	-0.267854	1	---	---
202591_s_at	SSBP1	7	7q34	0	0.0241638	0.574847	0.201522	0.115087	0.224742	0	-0.216603	-0.0711006	0.0639776	-0.271117	0	0.191667	0.237637	1	---	---
208810_at	DNAJB6	7	7q36	0	-0.0801828	0.792946	0.16904	-0.400567	0.106277	0	0.106742	-0.0119148	0.13179	0.044353	0	0.0408558	-0.158086	1	---	---
241416_at	LOC155036	7	7q36	0	0.102677	0.6498	-0.0590326	0.023295	0.132353	0	0.0898567	0.496307	-0.0239459	-0.253194	0	-0.0595919	-0.0224062	1	---	---
239020_at	FUT10	8	8p12	0	0.222044	0.7141	0.18072	0.221833	0.0537604	0	0.0341945	-0.325241	0.140296	-0.114127	0	0.000762754	0.0610986	1	---	---
218125_s_at	FLJ10853	8	8p21	0	0.13903	0.573527	0.280628	0.251723	0.166098	0	-0.446324	-0.421117	0.203962	0.0860641	0	0.0481348	0.461966	1	---	---
221801_x_at	NEFL	8	8p21	0	0.253404	1.62029	0.392881	-0.419092	0.0252364	0	-0.148671	-0.117642	0.393147	0.186873	0	0.0184622	0.179293	1	---	---
221916_at	NEFL	8	8p21	0	0.15507	1.83624	-0.171753	-0.2686	0.138409	0	0.258536	0.0126345	0.325575	-0.227636	0	-0.0484668	0.083613	1	---	---
221805_at	NEFL	8	8p21	0	0.573351	1.96157	0.0790014	-0.395956	0.519937	0	0.473537	0.206538	-0.0769587	0.21792	0	-0.281392	0.309918	1	---	---
227345_at	TNFRSF10D	8	8p21	0	-0.177176	0.77342	0.188386	-0.296483	0.255593	0	0.0101812	-0.145942	-0.226562	0.467922	0	0.249799	-0.10744	1	---	---
227102_at	TRIM35	8	8p21	0	0.0226351	0.584085	0.121322	0.194823	0.0791326	0	-0.0686903	-0.154785	-0.0374382	0.018846	0	0.0531553	0.189659	1	---	---
222874_s_at	CLN8	8	8p23	0	0.063442	0.839145	-0.00458572	-0.358762	-0.159649	0	0.0182647	-0.446461	-0.0650612	-0.0612019	0	0.0700037	-0.0359666	1	---	---
212449_s_at	LYPLA1	8	8q11	0	0.254053	0.621504	0.433762	-0.0417332	0.31574	0	-0.279869	-0.459683	0.247583	0.107353	0	-0.153526	-0.0890844	1	---	---
222701_s_at	CHCHD7	8	8q12	0	0.177033	0.913453	0.177177	-0.129729	-0.00385774	0	-0.306555	-0.366477	-0.194554	-0.0751736	0	0.44951	0.0993315	1	---	---
222992_s_at	NDUFB9	8	8q13	0	0.00871321	0.737297	0.0930877	0.048141	0.140521	0	0.000985779	0.473083	0.0291859	0.321642	0	-0.0358549	0.11716	1	---	---
209567_at	RRS1	8	8q13	0	0.270263	0.562573	0.0682894	0.05516	0.277039	0	-0.199391	0.00833206	-0.113844	-0.0195971	0	-0.125583	-0.12181	1	---	---
1555243_x_at	LOC401466	8	8q21	0	-0.305607	0.836434	0.217937	0.0881405	0.131998	0	-0.232619	-0.426106	-0.0910249	0.304226	0	0.376796	-0.079434	1	---	---
218049_s_at	MRPL13	8	8q22	0	0.39569	0.949955	0.292532	0.03895	-0.0127137	0	-0.359413	-0.334469	-0.0620542	-0.105904	0	0.157076	0.382216	1	---	---
202635_s_at	POLR2K	8	8q22	0	0.161379	0.81994	0.22178	-0.0716706	-0.0319726	0	-0.533115	-0.236055	-0.15666	-0.547015	0	0.103765	0.119631	1	---	---
205849_s_at	UQCRB	8	8q22	0	0.0959617	0.758747	0.223144	0.12027	0.224001	0	-0.253815	0.157435	0.0906876	-0.181603	0	-0.0241344	0.0901694	1	---	---
209066_x_at	UQCRB	8	8q22	0	0.181678	0.807966	0.16687	0.05253	0.283982	0	-0.36704	-0.0187175	-0.0980272	-0.181842	0	0.199321	0.193224	1	---	---
225328_at	FBXO32	8	8q24	0	-0.0975645	1.0616	0.0537254	0.102234	-0.12426	0	-0.740154	-0.534135	-0.361776	-0.353511	0	-0.226769	-0.322987	1	---	---
230372_at	HAS2	8	8q24	0	-0.0071965	1.0348	0.963657	0.319941	0.387359	0	0.0487852	-0.178717	-0.131823	0.289048	0	0.0816982	0.181994	1	---	---
206432_at	HAS2	8	8q24	0	0.341743	1.19365	0.987452	-0.223252	0.540756	0	0.26972	0.066171	-0.097563	0.0580924	0	-0.255553	-0.101438	1	---	---
203556_at	ZHX2	8	8q24	0	0.507743	0.991796	0.0820611	-0.0581492	0.0923145	0	-0.418425	-0.0762537	0.126625	-0.415029	0	0.268384	0.406808	1	---	---
228053_s_at	C9orf105	9	9p13	0	0.225638	0.893417	0.0587958	0.101995	0.417021	0	-0.297107	0.248727	-0.100255	-0.703002	0	0.0776959	0.212036	1	---	---
216295_s_at	CLTA	9	9p13	0	0.135877	0.829597	0.209986	0.0383587	-0.0415737	0	-0.178602	0.260817	0.0891972	-0.504941	0	-0.0502503	0.176102	1	---	---
218609_s_at	NUDT2	9	9p13	0	0.00743596	0.920951	-0.0440643	-0.121091	-0.27971	0	-0.268989	0.110267	0.0245654	0.0208664	0	0.229926	-0.22125	1	---	---
209134_s_at	RPS6	9	9p21	0	0.048016	0.68822	-0.00290287	-0.0149929	-0.0402384	0	-0.175899	0.0377153	-0.0585701	-0.359114	0	0.0276505	-0.19492	1	---	---
209821_at	C9orf26	9	9p24	0	0.149494	0.7301	0.404044	-0.146477	-0.014256	0	-0.224027	0.441121	-0.0658056	-0.186758	0	0.397789	0.0792037	1	---	---
223834_at	CD274	9	9p24	0	-0.0362788	0.515891	0.0700961	-0.0344869	0.114394	0	0.538608	0.133661	0.187918	-0.17701	0	0.327832	0.156893	1	---	---
227458_at	PDCD1LG1	9	9p24	0	0.261918	1.75177	0.31703	0.495215	-0.0714368	0	1.22053	-0.760179	0.404348	0.887733	0	-0.0431644	0.635049	1	---	---
213019_at	RANBP6	9	9p24	0	-0.0348317	0.568519	0.301503	-0.216369	0.0687979	0	-0.0770007	-0.166242	0.0741996	0.15935	0	0.374629	0.257007	1	---	---
214864_s_at	GRHPR	9	9q12	0	0.160774	0.62486	-0.0841076	-0.0207594	0.146164	0	-0.23848	-0.362396	-0.15845	-0.0704135	0	-0.10458	0.141226	1	---	---
224862_at	GNAQ	9	9q21	0	0.280088	0.584023	0.266991	-0.0849137	0.13572	0	-0.149193	-0.338758	0.0765349	-0.118329	0	0.200982	-0.471715	1	---	---
219362_at	MAK10	9	9q21	0	0.0269822	0.58392	0.243155	-0.0483058	0.263128	0	-0.154013	-0.290727	0.27415	0.105094	0	0.0315506	0.258238	1	---	---
213154_s_at	BICD2	9	9q22	0	-0.0491579	0.735483	0.166945	0.0470597	-0.130172	0	-0.0567732	0.368085	-0.0531397	0.0574913	0	0.144038	-0.434805	1	---	---
225580_at	MRPL50	9	9q31	0	0.81588	1.54346	0.388348	-0.130316	-0.224897	0	-0.481303	0.0825054	-0.0496811	-0.161372	0	0.187294	-0.136098	1	---	---
222746_s_at	BSPRY	9	9q32	0	-0.337001	0.963007	0.0229815	-0.0653527	-0.00647492	0	-0.186143	0.0300812	-0.113516	0.192793	0	0.293298	0.174555	1	---	---
31826_at	KIAA0674	9	9q32	0	0.113733	0.572904	0.0398989	-0.0505736	-0.134884	0	-0.343785	-0.215966	0.402581	-0.660897	0	-0.126477	0.00610626	1	---	---
200786_at	PSMB7	9	9q34	0	0.170934	0.825959	-0.101098	0.0177187	0.0434371	0	-0.257528	-0.217675	-0.18435	-0.198406	0	0.0323538	0.357817	1	---	---
200002_at	RPL35	9	9q34	0	0.0481374	0.931462	-0.0170957	-0.0715718	0.294679	0	-0.0265018	0.391326	-0.0595907	-0.345239	0	-0.0182568	0.12333	1	---	---
207630_s_at	CREM	10	10p11	0	0.307232	0.784507	0.0700853	0.100435	0.2663	0	-0.786693	-0.463356	0.240695	-0.026005	0	0.337458	0.210223	1	---	---
1553678_a_at	ITGB1	10	10p11	0	0.0787558	0.951962	0.154414	-0.190777	-0.0852565	0	0.361196	-0.310611	-0.0882428	0.0847029	0	0.0300965	-0.683068	1	---	---
231841_s_at	KIAA1462	10	10p11	0	0.345013	0.85181	0.822805	-0.460261	0.0247787	0	-0.240009	-0.0130977	0.391986	0.125358	0	-0.38164	0.0729224	1	---	---
216509_x_at	MLLT10	10	10p12	0	-0.130199	0.634337	0.240461	0.083209	0.257944	0	0.167041	0.426693	0.0208376	-0.0715254	0	-0.125455	0.0496123	1	---	---
201829_at	NET1	10	10p15	0	-0.0219865	0.614098	0.238732	-0.0433379	0.385872	0	0.099701	0.0767983	0.0785247	-0.13863	0	0.11919	-0.0272873	1	---	---
1554869_at	WDR37	10	10p15	0	-0.194849	0.791199	0.153573	-0.0126709	0.33017	0	-0.3578	-0.208012	0.110191	-0.048968	0	-0.115259	0.484565	1	---	---
240785_at	WDR37	10	10p15	0	-0.127596	0.894752	0.0439823	0.107752	0.235582	0	0.233058	0.0711324	0.139319	-0.161958	0	-0.227935	0.190368	1	---	---
212322_at	SGPL1	10	10q21	0	0.0377671	0.672434	0.0802622	-0.0165339	-0.132829	0	-0.0063505	0.0789891	0.0143792	0.670155	0	0.190186	-0.0796867	1	---	---
226896_at	CHCHD1	10	10q22	0	0.180144	0.501855	0.214633	0.0197426	0.150868	0	-0.353423	-0.574199	-0.172668	-0.568992	0	-0.0638002	0.177526	1	---	---
223721_s_at	DNAJC12	10	10q22	0	0.474371	1.55668	0.111227	-0.109282	0.428268	0	-0.451376	-0.274619	0.0219181	-0.161096	0	0.168886	0.15469	1	---	---
207127_s_at	HNRPH3	10	10q22	0	0.296789	0.539125	0.068943	0.014362	0.313509	0	-0.17372	-0.139727	0.198323	0.0222563	0	0.1768	-0.0187654	1	---	---
200974_at	ACTA2	10	10q23	0	-0.373497	1.10333	0.0695639	-0.312115	-0.203561	0	-0.428408	-0.814939	-0.110013	0.201313	0	0.163566	-0.322064	1	---	---
224850_at	ATAD1	10	10q23	0	0.0624848	0.549281	0.122752	-0.0802269	0.144745	0	0.196104	-0.17048	0.132937	0.053375	0	-0.0740017	0.166793	1	---	---
201226_at	NDUFB8	10	10q23	0	0.133642	1.03397	-0.24194	-0.178127	0.102605	0	-0.147055	0.424355	-0.314632	-0.373441	0	-0.036328	0.236985	1	---	---
225049_at	BLOC1S2	10	10q24	0	0.208802	0.740064	0.251209	-0.137199	0.0440235	0	-0.247388	-0.457911	0.328262	-0.210207	0	0.0906292	0.201169	1	---	---
204465_s_at	INA	10	10q24	0	0.158512	0.522601	0.259592	0.0958854	0.0411976	0	-0.824676	0.354711	-0.224305	0.281313	0	0.217798	0.36826	1	---	---
203737_s_at	PPRC1	10	10q24	0	0.0182091	0.552305	0.00731401	-0.0317755	-0.155842	0	0.221594	0.102029	0.126109	-0.107156	0	0.0258241	-0.253974	1	---	---
226009_at	RP11-529I10.4	10	10q24	0	0.0648495	0.802824	-0.00483105	0.0934598	0.0350606	0	-0.13577	-0.0873997	-0.0756236	-0.259817	0	0.0690249	0.150854	1	---	---
1553976_a_at	RP11-529I10.4	10	10q24	0	0.387712	0.996429	0.134057	0.231205	0.134757	0	-0.3247	-0.229729	-0.0628436	0.00665392	0	0.0871138	0.178277	1	---	---
209457_at	DUSP5	10	10q25	0	-0.0815412	0.713171	0.169864	0.162203	-0.127236	0	0.741377	0.323509	-0.0719219	0.824566	0	0.184942	-0.0656737	1	---	---
227163_at	GSTO2	10	10q25	0	0.195124	0.841741	0.329832	0.33472	0.341143	0	-0.148492	0.0737495	-0.21749	-0.0894205	0	0.031217	0.619682	1	---	---
235034_at	VTI1A	10	10q25	0	0.122253	0.52557	-0.1467	-0.298295	-0.0630811	0	-0.108451	0.311376	-0.0830791	0	0	0.267769	-0.0502982	1	---	---
200595_s_at	EIF3S10	10	10q26	0	-0.104674	0.528525	0.451158	-0.00119318	-0.0969794	0	0.057701	-0.32871	0.48814	0.151444	0	-0.118439	0.102971	1	---	---
221742_at	CUGBP1	11	11p11	0	-0.248402	0.562463	0.262156	-0.00614169	-0.147329	0	0.0806592	-0.1295	-0.140245	-0.132676	0	0.257428	-0.264263	1	---	---
222647_at	SLC35C1	11	11p11	0	0.0859686	0.645356	0.0935746	0.141398	-0.00763894	0	-0.157139	0.238704	-0.00141221	0.175201	0	-0.0759178	-0.172155	1	---	---
206382_s_at	BDNF	11	11p13	0	0.0195557	1.3562	-0.0162585	0.132141	-0.0619805	0	0.349133	0.258196	0.35134	0.47508	0	0.344435	0.0465728	1	---	---
228748_at	CD59	11	11p13	0	0.117887	0.725562	0.131667	0.0289946	0.324027	0	-0.0321385	-0.0899145	-0.030235	0.172034	0	-0.0078806	-0.231241	1	---	---
200984_s_at	CD59	11	11p13	0	0.249843	1.20228	-0.0996145	-0.16422	-0.0787244	0	0.122378	0.110082	-0.150019	-0.11931	0	0.011408	-0.0763783	1	---	---
202231_at	GA17	11	11p13	0	0.167059	0.603223	0.409199	0.0295252	0.117853	0	-0.0946403	0.141878	0.0840937	0.155889	0	-0.107556	0.0702876	1	---	---
202232_s_at	GA17	11	11p13	0	0.353003	0.53655	0.312767	-0.0452898	-0.0214362	0	-0.110747	0.179321	-0.122536	0.141671	0	0.164955	0.178155	1	---	---
1555529_at	RNH	11	11p15	0	-0.121984	0.678492	0.0834842	-0.094159	-0.0924884	0	0.0181602	0.205874	0.241457	0.0129303	0	-0.240181	0.0179195	1	---	---
221518_s_at	USP47	11	11p15	0	-0.0843951	0.529085	0.0832389	0.0408581	-0.0839355	0	-0.105236	0.0443682	-0.0947008	-0.706472	0	0.223605	0.0556229	1	---	---
218278_at	FLJ10439	11	11q12	0	-0.248307	0.533301	0.173656	0.0707116	-0.173431	0	-0.0435926	0.720578	0.28087	-0.0101699	0	-0.362545	0.126395	1	---	---
1561093_at	LOC387601	11	11q12	0	-0.0844849	0.676782	0.0758047	0.0228629	-0.0414019	0	-0.276855	0.113308	0.0985264	0.276998	0	0.1257	0.0242946	1	---	---
218965_s_at	RBM21	11	11q12	0	-0.0191445	0.857854	0.0557134	-0.0637479	-0.113038	0	-0.0843237	0.255746	-0.171829	0.364351	0	-0.141954	0.312755	1	---	---
52164_at	C11orf24	11	11q13	0	0.155014	0.531487	0.0201064	0.00802993	0.115758	0	0.178095	0.0336559	-0.0105187	0.344492	0	-0.0649763	0.156059	1	---	---
213199_at	DKFZP586P0123	11	11q13	0	-0.0293824	0.568677	0.0175406	-0.0882425	0.0110276	0	-0.129165	-0.137902	0.269782	0.227478	0	-0.0144741	0.0961376	1	---	---
243453_at	PACS1	11	11q13	0	0.170327	0.951368	-0.0728329	-0.0189226	-0.178798	0	-0.0485667	-0.104431	0.0793433	-0.518895	0	-0.081936	-0.688612	1	---	---
238417_at	PGM2L1	11	11q13	0	-0.145598	1.05219	0.363383	-0.047799	-0.420905	0	-0.204796	0.272535	-0.151064	0.259535	0	0.250298	0.0540642	1	---	---
231311_at	SPTBN2	11	11q13	0	0.139405	0.672386	0.287294	0.24377	0.255988	0	-0.310808	0.450982	-0.350058	0.28695	0	0.45959	0.368375	1	---	---
238403_at	GAB2	11	11q14	0	0.345409	0.547364	0.255667	-0.0450882	0.0483187	0	-0.267155	-0.0402004	0.200523	0.251058	0	-0.31115	0.0761782	1	---	---
203134_at	PICALM	11	11q14	0	0.0541309	0.773232	-0.0864619	-0.00916082	0.161327	0	0.211076	-0.138646	-0.0372438	-0.217749	0	0.339791	-0.278956	1	---	---
1556409_a_at	HEPHL1	11	11q21	0	0.072726	0.548118	0.107885	-0.0927106	0.274272	0	-0.254285	-0.0712869	0.164205	-0.357884	0	-0.297067	0.657092	1	---	---
228760_at	SRP46	11	11q22	0	-0.00783064	0.425798	0.522826	-0.0639768	0.0475015	0	-0.353439	-0.249568	0.311347	0.294681	0	0.397068	0.0908722	1	---	---
218194_at	DKFZP566E144	11	11q23	0	-0.00845918	0.633336	0.244841	0.242414	0.155712	0	-0.197855	-0.255811	0.0193073	0.0198855	0	-0.0385807	0.0772236	1	---	---
209032_s_at	IGSF4	11	11q23	0	-0.0608783	0.862623	-0.185477	-0.582013	0.0687699	0	0.090815	0.066171	-0.24993	0.0274979	0	-0.352742	-0.0328992	1	---	---
202237_at	NNMT	11	11q23	0	-0.0129619	1.01177	0.133621	0.107169	0.0140646	0	-0.224286	-0.0508246	0.121048	0.489766	0	-0.0682477	0.118084	1	---	---
202238_s_at	NNMT	11	11q23	0	0.189912	1.5357	-0.268825	-0.209481	0.066702	0	-0.189959	-0.102351	-0.163946	0.0642921	0	0.0805125	-0.105165	1	---	---
200091_s_at	RPS25	11	11q23	0	0.201513	0.684732	0.0335856	-0.0691031	-0.0236394	0	-0.213978	0.406861	-0.137025	-0.254136	0	-0.0200028	-0.275008	1	---	---
218357_s_at	TIMM8B	11	11q23	0	-0.0810927	0.794972	0.099326	0.160872	0.237747	0	-0.228837	0.667045	0.0163254	-0.409487	0	0.0140429	0.538772	1	---	---
223478_at	TIMM8B	11	11q23	0	0.188923	0.572369	0.0842804	0.0537498	0.0473295	0	-0.667645	0.0200378	0.141158	-0.255557	0	0.32286	0.545906	1	---	---
208687_x_at	HSPA8	11	11q24	0	0.0201566	0.578082	0.131884	-0.373549	-0.0478948	0	-0.192713	-0.239708	0.0358173	-0.471369	0	-0.00238327	-0.508593	1	---	---
221652_s_at	C12orf11	12	12p11	0	0.321071	0.730562	0.0619079	-0.0893514	0.0152092	0	-0.356567	-0.157722	-0.134859	0.181715	0	0.00263575	-0.137372	1	---	---
212572_at	STK38L	12	12p11	0	0.0866521	0.684717	0.44491	-0.118408	0.487096	0	0.793573	-0.872456	0.539507	0.197053	0	-0.0933579	0.0635745	1	---	---
225889_at	AEBP2	12	12p12	0	0.0131428	0.607496	0.294504	0.0603636	0.116821	0	-0.154064	-0.0556267	0.132056	0.30828	0	0.365314	-0.0129376	1	---	---
1565162_s_at	MGST1	12	12p12	0	0.131179	1.10649	0.150778	-0.213416	0.409564	0	-0.0568737	-0.349915	0.04546	0.419549	0	-0.0472747	-0.037373	1	---	---
217609_at	B7	12	12p13	0	-0.340093	0.819225	0.119155	-0.278062	-0.373256	0	-0.19801	-0.288239	-0.0715268	-0.311274	0	-0.0301852	-0.148279	1	---	---
206076_at	B7	12	12p13	0	0.161681	0.951689	-0.159775	-0.301052	0.213695	0	-0.196941	-0.167259	-0.313444	-0.475728	0	0.093875	0.068827	1	---	---
1558530_at	CACNA2D4	12	12p13	0	-0.0511844	0.551094	0.134553	-0.062249	-0.0469473	0	0.0890232	1.1177	0.21692	0.154228	0	-0.666348	0.717392	1	---	---
201988_s_at	CREBL2	12	12p13	0	0.408451	0.76326	0.0104966	-0.32027	0.0544491	0	-0.375789	-0.543147	-0.0578244	-0.958504	0	0.424061	-0.0903033	1	---	---
201745_at	PTK9	12	12q12	0	-0.0372414	0.570494	0.22882	-0.00412145	0.280041	0	-0.477945	-0.163266	0.266906	0.0480073	0	0.0357341	-0.0434375	1	---	---
244783_at	YAF2	12	12q12	0	0.349894	0.661445	0.61276	-0.266936	0.0594518	0	-0.101011	-0.217627	-0.109271	0.223822	0	-0.145808	-0.173481	1	---	---
224914_s_at	CIP29	12	12q13	0	0.18601	0.602421	0.223127	-0.252408	0.427008	0	-0.359991	-0.435881	0.165532	-0.148189	0	-0.0196081	0.0479914	1	---	---
37512_at	HSD17B6	12	12q13	0	0.098382	1.06185	0.485156	-0.11966	-0.085374	0	0.145909	-0.0339152	0.422397	0.118705	0	0.118332	-0.0247549	1	---	---
226582_at	LOC400043	12	12q13	0	0.234312	0.655626	0.128842	-0.0733719	-0.0553223	0	-0.271965	0.0220362	0.279615	-0.305888	0	0.057158	0.218511	1	---	---
225772_s_at	MGC14288	12	12q13	0	0.397439	0.99118	-0.084617	-0.0963513	0.0987106	0	-0.309401	0.260422	-0.160091	-0.320029	0	0.199998	0.310879	1	---	---
218556_at	ORMDL2	12	12q13	0	0.0990215	0.66203	-0.0810623	-0.055593	0.195789	0	-0.0656485	0.238044	-0.0820966	0.872417	0	0.277179	0.169864	1	---	---
238583_at	MSRB3	12	12q14	0	-0.0383696	0.593675	-0.0410792	-0.193881	-0.120398	0	0.231109	-0.202704	0.155354	-0.468767	0	0.443865	-0.0581036	1	---	---
207483_s_at	TIP120A	12	12q14	0	0.130495	0.626466	0.0149861	-0.14259	0.214379	0	-0.165655	-0.351923	0.0580177	-0.149306	0	-0.0589681	-0.159437	1	---	---
209796_s_at	TMEM4	12	12q15	0	0.482249	1.27549	-0.166734	-0.418994	0.239566	0	-0.160482	0.0882325	-0.315694	0.302588	0	0.149722	-0.412663	1	---	---
204221_x_at	GLIPR1	12	12q21	0	-0.0795141	1.28298	-0.0398574	-0.263735	0.128887	0	1.39898	0.251844	-0.0649339	0.731367	0	0.354466	0.169866	1	---	---
203203_s_at	HRB2	12	12q21	0	0.117558	0.728443	0.693061	-0.0298853	0.228158	0	-0.627334	-0.310588	0.124889	-0.167776	0	0.375978	0.00104988	1	---	---
208752_x_at	NAP1L1	12	12q21	0	-0.0193088	0.607325	-0.00189594	-0.0300397	0.0369495	0	-0.0604568	-0.326385	0.0806727	-0.580839	0	0.153231	-0.199708	1	---	---
212967_x_at	NAP1L1	12	12q21	0	0.0482256	0.559117	-0.0153246	-0.0369053	0.0565494	0	-0.16724	-0.299301	0.145313	-0.513093	0	0.0661723	-0.166308	1	---	---
208754_s_at	NAP1L1	12	12q21	0	0.140525	0.605115	0.115537	0.0154651	0.052834	0	-0.259297	0.166148	0.115734	-0.601062	0	-0.181616	-0.16421	1	---	---
200921_s_at	BTG1	12	12q22	0	-0.111877	0.836099	0.215416	-0.00510172	0.0743889	0	0.00844462	-0.268972	0.355706	-0.329009	0	0.10241	0.245579	1	---	---
224759_s_at	MGC17943	12	12q23	0	0.154639	0.537105	0.0422503	-0.0249771	0.0888814	0	-0.396479	-0.449801	0.141744	-0.181756	0	0.10709	0.11939	1	---	---
200925_at	COX6A1	12	12q24	0	-0.108501	0.827567	0.00302989	-0.0512564	-0.0254151	0	0.0480081	0.405981	-0.109559	-0.0101409	0	0.124233	0.143266	1	---	---
231843_at	DDX55	12	12q24	0	-0.136728	0.656481	0.0322826	-0.0951284	-0.147594	0	-0.190674	-0.204985	0.0405335	0.231418	0	0.0930816	-0.0733161	1	---	---
223365_at	DHX37	12	12q24	0	0.219751	0.503235	0.116537	-0.0710359	0.0341997	0	0.159554	0.18911	-0.113485	0.175776	0	0.244613	0.0638743	1	---	---
234011_at	MGC16384	12	12q24	0	-0.0977153	0.731393	0.14147	0.204855	0.0646636	0	-0.0497435	-0.428676	0.411353	0.0664719	0	-0.261188	0.152769	1	---	---
202365_at	MGC5139	12	12q24	0	0.0920438	0.759034	-0.0126616	-0.00221764	-0.169658	0	-0.34173	0.150626	-0.0723682	-0.0780808	0	0.0349324	-0.2288	1	---	---
200750_s_at	RAN	12	12q24	0	0.0481894	0.644166	0.096906	0.00818888	0.0015462	0	-0.234608	0.12996	0.257861	-0.62055	0	-0.118694	-0.0823636	1	---	---
200034_s_at	RPL6	12	12q24	0	0.0707356	0.575147	0.141988	-0.0437707	-0.153519	0	-0.19528	-0.142716	0.0251452	-0.135827	0	-0.0872122	-0.00663948	1	---	---
214167_s_at	RPLP0	12	12q24	0	0.0716138	0.783455	-0.125924	-0.227547	-0.100288	0	-0.0631871	0.0291456	-0.0442391	-0.476321	0	-0.000955693	-0.272296	1	---	---
219682_s_at	TBX3	12	12q24	0	-0.0497885	1.05029	-0.128782	-0.494185	-0.186138	0	0.176861	-0.425005	-0.233616	-0.706269	0	-0.0282537	0.0428046	1	---	---
210527_x_at	TUBA2	13	13q11	0	0.119177	0.706355	0.00899886	0.00581042	0.0904815	0	-0.146521	0.369844	-0.0619814	-0.0139555	0	0.0392054	-0.276231	1	---	---
204174_at	ALOX5AP	13	13q12	0	0.0163467	1.00956	-0.0611322	-0.145242	-0.229727	0	-0.0675051	-0.380664	-0.065096	0.395805	0	-0.0593595	0.110117	1	---	---
224874_at	MGC9850	13	13q12	0	0.117571	0.50831	0.293232	0.0103368	-0.145558	0	-0.424184	-0.153961	0.145487	-0.617951	0	0.220756	0.194449	1	---	---
37079_at	YDD19	13	13q12	0	0.494154	0.907083	0.0924163	-0.66796	0.000470223	0	-0.295509	-0.489818	0.0675447	0.0167199	0	0.245403	-0.10543	1	---	---
226330_s_at	FAM48A	13	13q13	0	0.110767	0.641078	0.0444965	-0.0505618	0.304095	0	-0.179625	-0.0129273	-0.000203044	-0.0593232	0	0.294516	0.269152	1	---	---
233564_s_at	CDADC1	13	13q14	0	0.170163	1.1283	-0.086033	-0.178382	0.321146	0	-0.568893	-0.29012	0.191873	-0.250009	0	0.239964	0.179398	1	---	---
209595_at	GTF2F2	13	13q14	0	0.159744	0.859485	0.0972596	-0.150962	0.22657	0	-0.0655662	-0.0905315	-0.292616	-0.0627406	0	-0.0225975	0.180715	1	---	---
217732_s_at	ITM2B	13	13q14	0	0.133753	0.597081	0.00611326	-0.0387378	-0.125013	0	0.0940798	-0.225621	-0.0875181	0.35378	0	0.125856	-0.0885704	1	---	---
209211_at	KLF5	13	13q22	0	0.392164	1.02633	0.191046	-0.0898421	0.557797	0	0.433456	0.367281	0.115684	0.476951	0	-0.0114196	0.184905	1	---	---
218572_at	CHMP4A	14	14q11	0	0.337716	0.665869	-0.0334971	-0.120344	0.0929077	0	-0.344768	-0.409614	-0.146458	0.17598	0	-0.0967554	0.0930946	1	---	---
215548_s_at	SCFD1	14	14q12	0	0.072011	0.520589	0.201206	-0.145203	-0.0615965	0	-0.462477	-0.243631	0.0548727	0.0300374	0	0.078339	0.117557	1	---	---
202623_at	C14orf11	14	14q13	0	0.081281	0.756526	0.23593	0.0529978	0.0437662	0	-0.407792	-0.442997	0.178587	-0.294521	0	-0.0662178	0.03538	1	---	---
207585_s_at	RPL36AL	14	14q21	0	0.118913	0.934412	0.208375	0.0484095	0.0346274	0	-0.346714	-0.0014944	-0.055473	-0.463129	0	-0.109549	0.14799	1	---	---
224303_x_at	NIN	14	14q22	0	0.089413	0.506149	0.0827582	-0.355625	-0.073824	0	-0.0411662	-0.454123	0.00593296	-0.441566	0	0.222779	-0.237916	1	---	---
205062_x_at	ARID4A	14	14q23	0	0.131323	0.655626	0.0136719	-0.122344	0.0642097	0	-0.176074	-0.203414	0.033079	-0.101896	0	0.532274	0.151514	1	---	---
209073_s_at	NUMB	14	14q24	0	0.192183	1.0191	-0.207669	-0.178181	-0.0905019	0	-0.00272785	0.00796469	0.145186	-0.16776	0	0.416562	-0.143299	1	---	---
229534_at	PTE2B	14	14q24	0	0.134924	0.916041	0.165286	0.076104	0.166231	0	-0.345686	-0.181497	-0.0652458	-0.244884	0	-0.504419	0.719695	1	---	---
219583_s_at	SPATA7	14	14q31	0	0.0757245	0.604433	0.0620747	-0.21097	0.16348	0	-0.0997401	-0.423733	0.00805654	0.376244	0	-0.0861004	0.0168476	1	---	---
227575_s_at	C14orf102	14	14q32	0	0.0724191	0.560818	0.171522	-0.186231	-0.108836	0	-0.4313	-0.313298	-0.191937	0.20258	0	0.0884582	-0.130841	1	---	---
1560198_at	C14orf70	14	14q32	0	0.135538	0.678968	0.299505	0.0144672	-0.0307137	0	0.192393	-0.0823833	0.458745	0.277285	0	-0.105778	0.15514	1	---	---
204797_s_at	EML1	14	14q32	0	0.0286336	0.90127	0.168997	-0.0747984	-0.188878	0	-0.30713	-0.190459	0.0536991	-0.0418999	0	0.0578126	-0.00881374	1	---	---
225306_s_at	SLC25A29	14	14q32	0	-0.106904	0.622421	0.105361	0.0364115	0.146879	0	-0.00719458	0.104358	-0.31731	0.314184	0	0.0912506	0.0995754	1	---	---
223043_at	LOC51234	15	15q14	0	0.200565	0.905528	0.0704652	-0.0326865	-0.122717	0	-0.231751	-0.213227	-0.0318525	-0.207112	0	-0.0526051	0.234381	1	---	---
224619_at	H63	15	15q15	0	0.110391	0.541128	0.22126	-0.0762664	0.162913	0	-0.124457	-0.45822	0.407812	0.179373	0	0.191689	-0.325913	1	---	---
235086_at	THBS1	15	15q15	0	0.0395164	0.587539	0.146448	-0.163835	-0.225511	0	0.906364	0.641065	0.449265	1.29482	0	0.133144	0.16005	1	---	---
217915_s_at	C15orf15	15	15q21	0	0.237772	0.868064	0.176363	-0.170578	0.0917579	0	-0.486359	-0.485785	0.302607	-0.0959764	0	0.147788	0.100784	1	---	---
222156_x_at	CCPG1	15	15q21	0	0.440882	0.888563	0.407349	-0.679108	0.114218	0	-0.552491	-0.632424	0.0979764	0.223087	0	0.443265	-0.407326	1	---	---
205768_s_at	SLC27A2	15	15q21	0	0.0385804	1.04622	-0.00445994	0.0237306	0.0368994	0	-0.167265	0.0154555	-0.266047	0.952605	0	0.264316	0.419119	1	---	---
223324_s_at	TRPM7	15	15q21	0	-0.199564	1.25136	0.0915083	0.143691	-0.133305	0	0.305624	0.444899	0.147465	0.338532	0	0.417812	-0.400775	1	---	---
1566840_at	LOC283674	15	15q22	0	0.253809	0.525124	0.0926319	0.197937	0.151903	0	-0.0157291	-0.0162748	0.0273695	0.335887	0	-0.0427436	0.325929	1	---	---
200089_s_at	RPL4	15	15q22	0	0.123391	0.629907	0.077091	0.0841794	-0.0564547	0	-0.164037	-0.0694483	-0.171491	-0.550087	0	-0.173953	-0.194794	1	---	---
218007_s_at	RPS27L	15	15q22	0	0.0337025	0.721327	0.22473	0.0779794	0.1077	0	-0.274332	-0.111598	-0.164381	0.253636	0	0.264942	0.170172	1	---	---
238935_at	RPS27L	15	15q22	0	0.232335	1.19581	0.432191	0.145292	0.0914675	0	-0.338807	-0.307414	0.220356	0.479433	0	0.39663	0.351274	1	---	---
206441_s_at	COMMD4	15	15q23	0	0.134065	0.866216	-0.127511	-0.411382	-0.0611283	0	-0.305302	0.398669	-0.192991	-0.195846	0	0.174055	-0.0581145	1	---	---
225737_s_at	FBXO22	15	15q23	0	0.332429	0.818529	-0.0443324	-0.0739204	0.152409	0	-0.495708	-0.755848	-0.159476	0.210499	0	0.0806292	0.157301	1	---	---
1558960_a_at	MFGE8	15	15q25	0	-0.0413155	0.534746	0.150584	-0.0873635	0.167378	0	-0.128997	0.043031	0.213965	0.107544	0	-0.102515	0.199002	1	---	---
221531_at	REC14	15	15q25	0	0.492061	0.807843	0.201013	-0.352871	-0.303323	0	-0.259543	-0.364221	0.145253	0.194709	0	0.196648	-0.284569	1	---	---
51158_at	LOC400451	15	15q26	0	0.0409316	0.860087	0.247367	-0.348393	-0.150474	0	-0.0447992	0.11283	0.090993	-0.0484802	0	-0.307309	0.238258	1	---	---
221880_s_at	LOC400451	15	15q26	0	0.105649	0.556299	-0.0164336	-0.149542	-0.0810304	0	-0.166475	0.0603901	0.315027	0.123034	0	-0.416574	0.018509	1	---	---
225330_at	MGC18216	15	15q26	0	0.147371	0.624548	0.190302	-0.229869	-0.0997059	0	0.464119	-0.0874592	0.0761296	0.735769	0	-0.233119	-0.617281	1	---	---
217722_s_at	NEUGRIN	15	15q26	0	0.204537	0.535611	0.133694	-0.0569855	0.0470545	0	-0.459948	-0.0472591	0.179049	-0.0564675	0	-0.0549236	0.372402	1	---	---
224281_s_at	NEUGRIN	15	15q26	0	0.299482	1.09168	-0.169906	-0.171288	-0.181408	0	-0.364159	-0.376753	-0.332242	-0.830943	0	0.411085	0.184656	1	---	---
203530_s_at	STX4A	16	16p11	0	0.180037	1.05574	-0.073595	-0.214964	-0.231546	0	-0.291689	0.442991	-0.285636	-0.0775376	0	0.198347	-0.0690798	1	---	---
239648_at	MGC48972	16	16p12	0	-0.136211	0.532758	0.363527	-0.0455305	0.042244	0	0.275329	-0.103155	-0.106232	0.167961	0	0.162949	0.248917	1	---	---
227256_at	USP31	16	16p12	0	-0.193447	0.939419	0.290803	-0.174789	-0.316941	0	-0.0603672	0.0961443	0.0625379	0.0450808	0	0.29505	-0.232814	1	---	---
210672_s_at	C16orf35	16	16p13	0	0.0165308	0.570069	0.155146	0.196665	0.203446	0	-0.306166	0.213758	0.235752	-0.0456952	0	0.0685207	-0.0647539	1	---	---
226767_s_at	FAHD1	16	16p13	0	0.101102	0.789024	0.401081	-0.353406	0.207429	0	-0.378161	-0.274216	0.10707	-0.374566	0	0.353772	-0.308308	1	---	---
224887_at	GNPTG	16	16p13	0	0.0648081	0.620027	-0.134309	-0.288634	-0.0808502	0	0.194054	0.254547	-0.184423	0.192067	0	-0.0803744	-0.0436623	1	---	---
218120_s_at	HMOX2	16	16p13	0	0.247264	0.982108	-0.203401	-0.228076	0.0860785	0	-0.208444	0.086051	-0.387965	-0.325098	0	0.0336984	-0.021915	1	---	---
213725_x_at	LOC283824	16	16p13	0	0.0551531	1.21365	0.48845	-0.416465	-0.334641	0	-0.340864	-0.111637	0.170411	-0.0309602	0	0.0543052	0.111263	1	---	---
209667_at	CES2	16	16q22	0	-0.0611517	0.610174	0.192842	-0.0587966	0.30065	0	-0.475998	0.151561	0.148618	0.512298	0	-0.201738	0.202745	1	---	---
203166_at	CFDP1	16	16q22	0	0.139688	0.795227	0.102712	-0.0947157	-0.121802	0	-0.288017	0.238541	0.190513	-0.300259	0	0.370715	0.192245	1	---	---
218074_at	CGI-128	16	16q22	0	0.297788	0.854764	0.0387261	-0.110347	0.234187	0	-0.271094	-0.182063	-0.151472	-0.48306	0	0.295496	0.187024	1	---	---
219646_at	FLJ20186	16	16q24	0	0.212663	0.783984	0.101898	0.130365	0.219993	0	-0.394193	-0.562728	-0.311569	-0.0591485	0	0.00147801	0.0401734	1	---	---
228452_at	C17orf39	17	17p11	0	0.172757	0.770735	0.00352733	-0.155353	0.180735	0	-0.482117	-0.484471	-0.111803	0.0135197	0	0.385045	-0.40177	1	---	---
1570071_at	FLJ20308	17	17p11	0	-0.0754911	0.711672	0.0956847	0.0690424	-0.0278598	0	-0.00318555	0.359742	0.330772	0.119458	0	-0.660534	0.0846215	1	---	---
203265_s_at	MAP2K4	17	17p11	0	0.244432	0.738007	-0.0150925	-0.272407	-0.206194	0	-0.411501	-0.669863	-0.2304	-0.600522	0	0.424612	-0.237166	1	---	---
218156_s_at	FLJ10534	17	17p13	0	0.144861	0.747886	-0.143051	-0.0822932	-0.0462544	0	-0.0813802	-0.0229664	-0.0288171	-0.105033	0	0.297138	-0.465737	1	---	---
221987_s_at	FLJ10534	17	17p13	0	0.188394	0.894506	0.174467	0.222315	0.381765	0	-0.283964	0.17165	-0.182188	-0.203559	0	0.404094	-0.3334	1	---	---
225804_at	MGC32124	17	17p13	0	0.191124	0.695096	-0.0730271	-0.228127	0.0611769	0	-0.126737	-0.185446	-0.171614	-0.455228	0	0.0758266	0.154735	1	---	---
226958_s_at	MGC88387	17	17p13	0	0.0865102	0.834328	0.0697856	-0.105712	-0.106064	0	-0.35997	-0.174977	-0.00744115	-0.0400318	0	0.164456	0.255427	1	---	---
200000_s_at	PRPF8	17	17p13	0	-0.0280473	0.552252	0.003258	-0.274566	-0.193576	0	-0.0653629	-0.0598029	0.202224	-0.429841	0	-0.156083	0.00765163	1	---	---
208827_at	PSMB6	17	17p13	0	0.253619	0.913713	-0.092411	-0.114041	-0.15431	0	-0.261928	-0.0192379	-0.363532	-0.178689	0	0.0185877	0.0534992	1	---	---
239916_at	wdr16	17	17p13	0	-0.145569	0.514018	0.147932	0.086545	-0.0758339	0	0.0654923	0.0785217	0.107038	0.00233249	0	0.0399048	-0.143019	1	---	---
210312_s_at	IFT20	17	17q11	0	0.0799161	0.573566	-0.0653072	-0.0161196	-0.0612051	0	-0.184611	-0.107661	-0.0635073	-0.150066	0	0.16232	0.1667	1	---	---
232387_at	AP1GBP1	17	17q12	0	-0.0689118	0.650334	0.014618	-0.0889125	0.215084	0	-0.29092	0.17809	-0.22163	0.083886	0	-0.192175	0.126795	1	---	---
207064_s_at	AOC2	17	17q21	0	0.104312	0.568286	0.338102	-0.0462103	-0.0120094	0	-0.171657	-0.0953316	0.134154	0.266812	0	-0.162715	-0.0807188	1	---	---
200033_at	DDX5	17	17q21	0	-0.0237066	0.609917	0.018839	-0.15311	0.0953033	0	0.08313	-0.113032	0.0904011	0.207412	0	-0.308172	-0.209067	1	---	---
204778_x_at	HOXB7	17	17q21	0	-0.0386071	0.758841	0.0406341	-0.203522	0.415546	0	-0.211318	-0.0571698	0.122728	-0.522831	0	0.129469	-0.00705016	1	---	---
218026_at	HSPC009	17	17q21	0	0.163854	0.756794	-0.159242	-0.0477178	0.0645714	0	-0.31952	0.243574	-0.445946	-0.473216	0	0.198869	0.143173	1	---	---
216177_at	LOC284064	17	17q21	0	0.249755	0.791284	0.468097	-0.158251	0.168729	0	-0.463465	0.356854	-0.126209	0.28799	0	0.0464254	0.00602733	1	---	---
222105_s_at	NKIRAS2	17	17q21	0	0.0353255	0.636989	0.0319823	-0.0292395	-0.114731	0	-0.444792	0.0169511	-0.0720505	-0.299256	0	0.309596	0.0490852	1	---	---
201454_s_at	NPEPPS	17	17q21	0	-0.0398388	0.538811	-0.102877	-0.354969	0.0495125	0	0.437137	-0.242534	-0.425974	-1.22026	0	0.442746	-0.435708	1	---	---
200658_s_at	PHB	17	17q21	0	0.248663	1.28752	-0.213664	-0.216872	0.309194	0	-0.247875	0.0513816	-0.352475	0.136848	0	0.0225751	-0.218425	1	---	---
202021_x_at	SUI1	17	17q21	0	0.00271964	0.675258	0.110116	0.0210774	0.0904691	0	0.108068	0.0728201	0.317327	-0.194301	0	0.0236211	0.255799	1	---	---
212130_x_at	SUI1	17	17q21	0	0.0107444	0.652334	0.140233	-0.0226293	0.053704	0	0.0846777	0.166627	0.307875	-0.176827	0	0.0230165	0.262083	1	---	---
203894_at	TUBG2	17	17q21	0	-0.235336	0.629968	0.0842342	-0.346922	-0.122049	0	-0.120459	0.182613	-0.342824	0.176407	0	0.0959745	0.129821	1	---	---
241358_at	WFIKKN2	17	17q21	0	0.127299	0.629006	0.0514404	0.0676743	-0.0267954	0	0.186404	0.208383	-0.237675	0.209689	0	-0.125294	0.546481	1	---	---
225494_at	Dlc2	17	17q23	0	-0.13955	0.776045	0.0555629	0.263998	-0.0411128	0	-0.495061	0.454352	-0.0580861	-0.482296	0	0.141111	0.215659	1	---	---
231853_at	TUBD1	17	17q23	0	0.00177219	0.794354	0.343175	0.156798	0.335818	0	-0.406806	-0.479558	0.0844291	0.366616	0	0.480787	-0.104402	1	---	---
217932_at	MRPS7	17	17q25	0	0.207154	0.793873	-0.118636	-0.144102	-0.151095	0	-0.274297	0.0353898	-0.174325	-0.0103506	0	0.0403755	-0.0144442	1	---	---
201318_s_at	MRCL3 /// MRLC2	18	18p11	0	0.0826227	0.74407	0.116476	0.00892089	0.0446325	0	-0.237373	0.238065	-0.0257327	-0.0946901	0	-0.00492845	0.0305596	1	---	---
221474_at	MRLC2	18	18p11	0	0.0795441	0.501262	0.208016	0.0827174	-0.105578	0	-0.0763875	0.285225	-0.0253014	-0.173071	0	0.0557516	-0.0486955	1	---	---
208158_s_at	OSBPL1A	18	18q11	0	0.139095	0.530663	0.165725	0.0787888	0.166083	0	-0.0888422	-0.45331	0.116213	0.0814204	0	0.264835	-0.104778	1	---	---
206032_at	DSC3	18	18q12	0	-0.00150609	0.820622	0.279913	-0.328549	-0.254539	0	0.525021	0.0185459	0.711499	0.886826	0	0.151814	-0.107611	1	---	---
201722_s_at	GALNT1	18	18q12	0	-0.0386698	0.8818	0.0868862	-0.0408548	0.0483887	0	0.142196	-0.332816	0.0661408	0.394768	0	0.105398	0.0836379	1	---	---
209719_x_at	SERPINB3	18	18q21	0	-0.190409	0.617386	0.335027	-0.157416	-0.326244	0	-0.310384	-0.191453	0.449105	0.0376444	0	-0.0293545	0.0214751	1	---	---
225302_at	TXNDC10	18	18q22	0	0.071045	0.517524	0.089472	-0.11027	0.192371	0	0.152398	-0.150221	0.254846	0.440157	0	0.0462108	-0.078154	1	---	---
213505_s_at	SFRS14	19	19p12	0	-0.106104	0.504531	0.220797	-0.0478605	0.0452374	0	-0.0431806	-0.120633	-0.0696532	-0.426675	0	-0.0618644	0.0338158	1	---	---
200811_at	CIRBP	19	19p13	0	0.274112	1.01156	-0.170444	-0.178012	0.0573396	0	-0.281887	-0.114873	0.276786	-0.757882	0	-0.165542	-0.26139	1	---	---
221577_x_at	GDF15	19	19p13	0	0.272662	1.18506	0.086184	0.00778204	0.328359	0	-0.149834	0.081638	0.00522497	0.102018	0	0.388157	0.605962	1	---	---
221692_s_at	MRPL34	19	19p13	0	0.367434	0.87723	-0.0143952	-0.0232887	-0.108463	0	-0.448301	0.221443	-0.210041	-0.299534	0	0.465636	0.128617	1	---	---
225823_at	QIL1	19	19p13	0	0.112775	0.77708	-0.147614	-0.187015	-0.00168518	0	-0.419454	0.521949	-0.365505	-0.145126	0	0.0622778	-0.0288343	1	---	---
206508_at	TNFSF7	19	19p13	0	-0.0771911	0.814389	0.00954896	-0.0658904	-0.00389953	0	-0.118139	0.270085	-0.158759	-0.182849	0	0.442246	0.087402	1	---	---
218011_at	UBL5	19	19p13	0	0.274836	0.575243	0.0923054	0.116673	0.338598	0	-0.250083	0.331719	-0.209353	-0.377285	0	-0.0314166	0.463323	1	---	---
225003_at	UNQ501	19	19p13	0	0.217938	0.755091	-0.147924	-0.482262	-0.221988	0	0.0718927	0.412267	-0.298045	0.224383	0	0.417431	0.267643	1	---	---
202090_s_at	UQCR	19	19p13	0	-0.0622501	0.797392	0.273452	0.184138	0.487168	0	-0.149	0.24624	0.0765181	0.0424776	0	-0.10818	0.423686	1	---	---
206240_s_at	ZNF136	19	19p13	0	0.0682649	0.820616	0.351231	-0.249314	0.244936	0	-0.133985	-0.00956108	0.022769	-0.160412	0	0.394796	0.230662	1	---	---
207417_s_at	ZNF177	19	19p13	0	-0.210114	0.797685	0.107294	-0.144772	0.0176457	0	-0.499689	-0.0778996	0.151652	0.340802	0	0.42808	0.307616	1	---	---
228705_at	CAPN12	19	19q13	0	0.0577372	0.690021	0.0332033	-0.553875	-0.462783	0	0.199774	0.0510433	-0.191438	-0.134673	0	0.17495	-0.0477876	1	---	---
224329_s_at	CNFN	19	19q13	0	0.134197	0.635932	0.233545	-0.0893662	0.171522	0	-0.23202	0.232453	-0.381333	-0.264995	0	0.327929	0.118576	1	---	---
231629_x_at	KLK3	19	19q13	0	0.0581914	0.7631	-0.0567635	-0.141585	0.091277	0	-0.0258592	-0.0610731	0.255813	0.2157	0	0.0452395	0.0224442	1	---	---
227006_at	PPP1R14A	19	19q13	0	0.195931	0.839566	-0.139107	-0.187214	-0.0553731	0	-0.36886	0.218468	-0.0495616	-0.33107	0	0.351747	-0.0710736	1	---	---
1566700_at	VRK3	19	19q13	0	0.0971057	0.52858	0.277384	-0.201067	-0.0485627	0	-0.152501	0.206632	0.160201	-0.136127	0	-0.415276	0.105624	1	---	---
207128_s_at	ZNF223	19	19q13	0	0.185391	0.561147	0.435477	-0.191084	-0.0047569	0	-0.26042	-0.233286	0.00642761	-0.0391577	0	0.25463	-0.193921	1	---	---
220019_s_at	ZNF224	19	19q13	0	0.425249	0.911409	0.0899079	-0.255635	0.194688	0	-0.0361957	-0.494855	-0.343497	-0.274035	0	0.49774	-0.148713	1	---	---
207753_at	ZNF304	19	19q13	0	-0.0637501	0.949435	0.0917152	-0.191266	0.0265852	0	-0.279211	0.110968	0.348175	0.288625	0	0.357684	-0.0289386	1	---	---
222417_s_at	SNX5	20	20p11	0	0.14505	0.898561	-0.000906136	-0.120872	0.0291317	0	-0.238075	-0.314239	0.160381	-0.394179	0	0.10061	0.10589	1	---	---
229980_s_at	SNX5	20	20p11	0	0.156724	0.615135	0.281521	-0.00217744	0.261688	0	-0.191012	-0.0408847	0.33996	0.224353	0	-0.0626274	-0.0718247	1	---	---
232520_s_at	NSFL1C	20	20p13	0	0.1384	0.57862	-0.123496	-0.236445	0.0268178	0	-0.110529	-0.0490278	-0.133898	0.322093	0	-0.0158874	-0.242806	1	---	---
238856_s_at	PANK2	20	20p13	0	0.279454	0.765887	0.411214	-0.115948	0.540375	0	-0.190639	-0.377916	-0.241944	-0.168398	0	0.0862939	0.179982	1	---	---
230955_s_at	C20orf112	20	20q11	0	-0.0630857	0.735406	0.0408921	-0.0194202	-0.0796074	0	-0.116751	0.257005	-0.199906	0.11994	0	-0.223034	0.0271536	1	---	---
232761_at	COX4I2	20	20q11	0	-0.0865586	0.763831	0.284712	-0.201935	0.154769	0	-0.0881149	0.531731	0.0656843	0.334709	0	-0.453631	0.354862	1	---	---
202570_s_at	DLGAP4	20	20q11	0	0.260302	0.673873	0.048506	0.0991056	0.198301	0	0.1107	-0.464404	0.1989	-0.186149	0	-0.0371191	-0.0314041	1	---	---
201042_at	TGM2	20	20q12	0	0.0500244	1.53604	-0.0849292	-0.276384	-0.0629381	0	-0.277541	0.220007	0.337095	0.307384	0	-0.0579885	0.261406	1	---	---
212501_at	CEBPB	20	20q13	0	0.0133838	0.581048	-0.0141	0.00125146	0.100532	0	-0.0973962	-0.14342	0.321925	-0.143802	0	-0.141129	-0.0353714	1	---	---
212273_x_at	GNAS	20	20q13	0	0.109067	0.533055	-0.101338	-0.0411062	-0.0319073	0	-0.0553877	-0.273448	-0.134385	-0.506151	0	0.0434946	-0.00728524	1	---	---
223186_at	Kua	20	20q13	0	0.00285964	0.522799	0.105581	0.006662	-0.0888775	0	-0.188468	-0.114443	-0.0892188	-0.0744537	0	0.296373	-0.0355849	1	---	---
200834_s_at	RPS21	20	20q13	0	0.165065	0.789983	0.0154992	-0.0538664	0.245089	0	-0.183332	0.0807724	-0.0371479	0.136702	0	-0.25452	0.0634389	1	---	---
221473_x_at	TDE1	20	20q13	0	-0.455118	0.99829	0.0622084	-0.287386	-0.00296699	0	0.307636	0.161636	-0.362012	0.344307	0	0.464981	0.0417775	1	---	---
218533_s_at	UCKL1	20	20q13	0	0.0150957	0.542357	-0.0158467	-0.0689706	-0.0668999	0	-0.0870247	-0.338809	-0.153243	-0.0844378	0	-0.109337	0.066891	1	---	---
208743_s_at	YWHAB	20	20q13	0	-0.0068606	0.73194	0.336121	0.00348491	-0.0676955	0	-0.223935	-0.343714	0.148486	0.0746021	0	-0.0541536	-0.134972	1	---	---
202325_s_at	ATP5J	21	21q21	0	0.185216	0.755205	0.15083	0.0585707	0.0204184	0	-0.181825	0.218395	-0.105097	-0.244533	0	0.103149	-0.0227231	1	---	---
240403_at	C21orf7	21	21q22	0	-0.167422	0.546382	0.221708	-0.0842244	0.0357134	0	-0.0737724	0.126294	0.436028	0.508227	0	-0.143755	0.0237259	1	---	---
239968_at	C21orf84	21	21q22	0	-0.116737	1.06914	0.0700184	-0.237488	-0.416231	0	0.140511	0.143613	-0.289081	-0.0984725	0	-1.00011	0.243396	1	---	---
210454_s_at	KCNJ6	21	21q22	0	-0.251305	1.10493	0.278445	-0.244562	0.0325305	0	-0.147081	-0.142899	0.506069	-0.0342925	0	-0.578444	0.588273	1	---	---
205009_at	TFF1	21	21q22	0	0.369424	0.937221	0.579547	0.0137323	0.256036	0	0.191696	0.634852	0.669409	0.453955	0	-0.604101	0.253349	1	---	---
210645_s_at	TTC3	21	21q22	0	0.0020541	0.664985	0.237167	-0.383928	-0.0768429	0	0.0236167	-0.494849	0.00292081	-0.311617	0	-0.202977	-0.634958	1	---	---
229295_at	LOC150166	22	22q11	0	0.153323	0.605595	0.136595	0.0134577	0.0848391	0	-0.0473206	-0.0489708	-0.169414	-0.323181	0	-0.364403	0.0180694	1	---	---
203152_at	MRPL40	22	22q11	0	0.0488567	0.557364	0.321033	-0.00241569	0.246003	0	-0.405818	-0.322525	-0.0110867	-0.0872495	0	-0.0194922	0.682328	1	---	---
204086_at	PRAME	22	22q11	0	-0.0088727	0.9818	0.0887098	-0.158396	-0.0880007	0	-0.125656	0.0403255	-0.335112	-0.239982	0	0.0585464	-0.226216	1	---	---
203665_at	HMOX1	22	22q12.3	0	0.343883	1.14221	-0.134194	0.133428	-0.0053686	0	0.326501	-0.439273	-0.191449	-0.41956	0	0.582546	0.258993	1	---	---
229564_at	dJ222E13.1	22	22q13	0	0.175742	0.539569	0.369227	-0.0269936	-0.112117	0	-0.0324098	-0.488648	0.171846	0.300953	0	-0.186621	0.134596	1	---	---
200005_at	EIF3S7	22	22q13	0	-0.0735132	0.639489	0.0566366	0.0503749	-0.0201322	0	-0.105787	-0.240509	0.121705	-0.247292	0	0.0552042	0.527257	1	---	---
213132_s_at	MT	22	22q13	0	0.213846	0.699491	-0.0695239	-0.139197	0.139142	0	-0.19671	-0.409805	-0.110505	-0.307013	0	-0.0272733	0.219373	1	---	---
202001_s_at	NDUFA6	22	22q13	0	0.112586	0.536568	0.181782	0.0760629	0.132373	0	-0.443182	-0.0974002	-0.110414	-0.192195	0	-0.0219004	0.531817	1	---	---
201077_s_at	NHP2L1	22	22q13	0	0.229456	0.713175	0.0627945	0.0934051	0.1343	0	-0.371941	0.433756	0.113771	-0.625769	0	0.120154	0.136604	1	---	---
214779_s_at	RUTBC3	22	22q13	0	-0.0431545	0.640186	0.000216402	-0.00518916	0.154847	0	-0.275057	-0.210785	0.015182	-0.0314714	0	0.0356337	-0.167561	1	---	---
205324_s_at	FTSJ1	X	Xp11	0	0.259454	0.539134	0.149596	0.238652	0.0664656	0	-0.0526755	-0.146933	0.120637	-0.0584066	0	-0.0834288	0.145266	1	---	---
207252_at	INE1	X	Xp11	0	0.061346	0.547646	0.0222371	0.08204	0.16912	0	0.109195	0.17441	-0.13193	-0.169599	0	0.0383127	0.179847	1	---	---
218573_at	MAGEH1	X	Xp11	0	0.0518126	0.666395	-0.0321363	-0.129778	0.211047	0	-0.639787	-0.203086	-0.117554	0.00131764	0	0.304417	0.058923	1	---	---
1552671_a_at	SLC9A7	X	Xp11	0	0.34058	1.17796	0.0504691	-0.562071	-0.187575	0	-0.218282	-0.199773	-0.402681	0.368159	0	-0.219565	0.191702	1	---	---
201666_at	TIMP1	X	Xp11	0	0.192735	0.958459	-0.0772833	-0.138455	-0.280181	0	0.135977	0.16476	-0.179329	0.286766	0	0.10714	0.195946	1	---	---
209216_at	WDR45	X	Xp11	0	0.149677	0.635405	-0.0351893	-0.0341188	0.0780899	0	-0.331804	0.0363289	-0.170291	0.0452687	0	0.247501	-0.00941419	1	---	---
239106_at	CA5BL	X	Xp22	0	0.0351285	0.558516	0.400789	-0.000853657	0.0618211	0	-0.346267	-0.331716	-0.158647	0.411138	0	0.494983	-0.253884	1	---	---
201016_at	EIF1AX	X	Xp22	0	0.232974	0.813629	0.342728	0.0837537	0.335547	0	-0.262186	-0.133476	0.279062	0.426441	0	0.121895	0.13037	1	---	---
225273_at	KIAA1280	X	Xp22	0	0.0755352	0.789687	0.129134	-0.153179	-0.216786	0	-0.0256456	-0.199229	-0.029946	-0.254616	0	0.438843	0.300561	1	---	---
202043_s_at	SMS	X	Xp22	0	0.193816	0.919838	-0.035659	0.066868	-0.115437	0	-0.10611	0.3359	0.0918548	-0.340746	0	-0.243991	-0.0697021	1	---	---
221399_at	EDA2R	X	Xq12	0	-0.259843	0.567662	-0.0130995	-0.45355	0.209949	0	0.00512632	-0.101587	0.301109	0.155081	0	-0.690378	0.282661	1	---	---
1556047_s_at	MAGEE1	X	Xq13	0	0.302226	0.533961	0.165391	-0.123114	0.203309	0	-0.0799338	-0.0973756	0.25979	-0.352114	0	0.107885	-0.235552	1	---	---
201312_s_at	SH3BGRL	X	Xq13	0	-0.119673	0.562677	0.335857	-0.185083	0.030021	0	-0.691766	-0.946979	0.157989	-0.954629	0	0.468527	-0.191646	1	---	---
204462_s_at	SLC16A2	X	Xq13	0	0.139291	1.57591	0.20526	0.0697913	-0.0739272	0	0.215739	-0.0866068	0.0434495	0.290401	0	-0.431056	0.287373	1	---	---
201444_s_at	ATP6AP2	X	Xq21	0	0.174068	1.14569	-0.228363	-0.497325	0.0013253	0	0.069587	-0.461264	-0.00408483	0.106888	0	0.195062	-0.274591	1	---	---
1569183_a_at	FLJ38564	X	Xq21	0	0.299282	0.557337	0.271864	0.101381	0.362205	0	0.0934808	-0.101416	0.0700766	0.206212	0	0.0250824	-0.058658	1	---	---
201406_at	RPL36A	X	Xq22	0	0.128319	0.635134	0.027131	0.00828661	0.0179256	0	-0.30073	0.0941807	0.0944016	-0.301928	0	-0.0439816	0.143645	1	---	---
204045_at	TCEAL1	X	Xq22	0	0.176349	0.730985	0.1065	-0.0838721	0.174935	0	-0.115737	-0.135742	0.0365976	-0.213695	0	0.138594	-0.093654	1	---	---
224819_at	TCEAL8	X	Xq22	0	0.365127	1.10001	0.255107	-0.250857	0.153169	0	-0.382047	-0.289031	0.117869	-0.560151	0	0.391875	-0.394066	1	---	---
219283_at	C1GALT1C1	X	Xq24	0	-0.0432152	0.528894	0.229033	-0.0225784	-0.161611	0	-0.0328296	-0.249243	0.207286	0.261687	0	0.19831	-0.0415773	1	---	---
202298_at	NDUFA1	X	Xq24	0	0.0395438	0.724114	0.0837419	0.00881889	0.171203	0	-0.436969	0.447951	-0.154397	0.0539865	0	0.0431864	0.129767	1	---	---
212413_at	SEPT6	X	Xq24	0	0.131474	0.570194	-0.0892754	0.0128912	-0.0663193	0	0.174206	-0.314295	-0.359937	-0.162801	0	0.19644	-0.324597	1	---	---
217948_at	DKFZP564B147	X	Xq26	0	0.283538	0.550865	0.034328	0.0262473	-0.0664557	0	-0.450996	0.277873	-0.0287557	-0.358635	0	0.454114	-0.188838	1	---	---
201540_at	FHL1	X	Xq26	0	0.0196603	0.907069	0.444026	0.208634	0.00983361	0	-0.183598	-0.277036	0.261453	-0.350001	0	0.0401336	0.0623742	1	---	---
204983_s_at	GPC4	X	Xq26	0	-0.173107	0.769574	-0.0304968	-0.301118	-0.166225	0	-0.0113732	-0.138807	0.209728	0.0687365	0	-0.438057	0.12994	1	---	---
225501_at	PHF6	X	Xq26	0	0.161692	0.525384	0.216558	0.208457	0.205428	0	0.012901	-0.109572	0.385951	0.226025	0	0.312582	-0.203283	1	---	---
200837_at	BCAP31	X	Xq28	0	0.167628	0.896373	-0.204059	-0.148384	0.0753637	0	0.0874431	0.391775	-0.358265	0.326067	0	0.0429749	0.0805922	1	---	---
213315_x_at	CXorf40 /// LOC541578	X	Xq28	0	0.102201	0.795229	-0.117186	-0.283178	0.011374	0	-0.302437	0.0738499	0.109075	-0.507657	0	0.370164	0.0271118	1	---	---
219061_s_at	DXS9879E	X	Xq28	0	0.210162	0.503769	0.0205507	-0.109361	0.175995	0	-0.526279	0.394805	0.0296165	-0.515759	0	0.307101	0.0167092	1	---	---
239269_at	---		---	0	-0.448694	1.35292	0.152564	-0.0259121	0.0829436	0	-0.0579041	0.101141	-0.560795	-0.212179	0	-0.159272	0.180394	1	---	---
235556_at	---		---	0	-0.21427	0.503103	0.242358	-0.251257	-0.10942	0	-0.424252	-0.17706	-0.112945	-0.257226	0	0.346803	-0.18635	1	---	---
1556763_at	---		---	0	-0.187855	0.539593	0.198512	-0.522398	-0.41809	0	0.0910297	0.293783	-0.0395379	0.087133	0	-0.232296	0.445132	1	---	---
235183_at	---		---	0	-0.18761	1.50614	0.364526	-0.659209	0.903136	0	0.114746	-0.13378	-0.208658	-0.0436316	0	0.063431	-0.0681841	1	---	---
1556984_at	---		---	0	-0.149519	0.533247	0.061022	-0.196376	0.154462	0	-0.400686	0.618417	0.124298	0.394226	0	0.0914117	-0.0770789	1	---	---
1557026_at	---		---	0	-0.074749	0.677952	-0.0471397	-0.156429	0.104028	0	0.427058	0.414662	0.205817	-0.129844	0	-0.0841589	0.13956	1	---	---
225996_at	---		---	0	0.0410396	0.660295	0.270772	-0.402965	-0.0809807	0	0.215866	0.188171	0.234613	0.761841	0	0.189969	-0.108013	1	---	---
221752_at	---		---	0	0.0425599	0.662988	0.00767177	-0.0136085	-0.0610538	0	0.137506	0.340345	0.0358349	0.0183048	0	-0.0559842	-0.266251	1	---	---
244462_at	---		---	0	0.0426959	1.22725	-0.216476	-0.272157	0.142657	0	-0.131857	-0.249858	-0.325678	-0.384816	0	0.362635	-0.264975	1	---	---
236718_at	---		---	0	0.0520417	0.844084	0.55761	-0.16021	0.324704	0	-0.154465	0.0278929	0.254032	-0.0189441	0	0.166442	0.26611	1	---	---
1560285_at	---		---	0	0.0636148	0.632589	-0.0512992	-0.274336	-0.0684216	0	-0.104511	0.306329	0.303905	0.0884061	0	-0.520368	0.187049	1	---	---
243417_at	---		---	0	0.0836527	0.698198	0.0398367	-0.0864813	-0.21884	0	-0.389954	-0.190862	-0.17887	0.170545	0	0.424774	-0.292526	1	---	---
238755_at	---		---	0	0.141957	1.37726	0.463871	0.133194	0.591629	0	0.140165	-0.410021	0.0181849	0.0549358	0	-0.515009	0.476174	1	---	---
227221_at	---		---	0	0.164513	0.575631	0.386051	-0.359755	0.214884	0	-0.335727	-0.385723	0.234069	-0.00916119	0	0.310083	-0.324822	1	---	---
229308_at	---		---	0	0.22338	0.968502	0.160878	-0.469055	0.279892	0	-0.696948	-0.324506	-0.231555	0.325175	0	-0.81387	0.984552	1	---	---
224752_at	---		---	0	0.231732	0.555731	0.00247891	-0.0484788	0.0950384	0	-0.2571	0.263857	-0.0893216	-0.254079	0	0.445042	-0.214894	1	---	---
244567_at	---		---	0	0.233262	1.2803	-0.346442	-0.393172	0.138489	0	0.22464	0.215159	-0.100074	0.22131	0	-0.223886	0.0992391	1	---	---
235534_at	---		---	0	0.284422	0.707975	0.134326	0.241731	0.0317353	0	-0.141995	0.0296678	-0.0719791	-0.087178	0	-0.0979394	0.214378	1	---	---
238529_at	---		---	0	0.310681	0.635697	-0.0264263	-0.0137121	0.206487	0	-0.105666	-0.339043	0.0138482	-0.728357	0	-0.260342	0.157763	1	---	---
228164_at	---		---	0	0.332888	0.585298	0.107262	0.123302	0.049112	0	-0.187595	-0.316473	0.339818	0.0909988	0	0.109143	0.100456	1	---	---
232411_at	---		---	0	0.478076	1.49657	0.0296734	-0.492191	0.219146	0	-0.0719244	-0.155458	0.670867	-0.0662502	0	-0.128088	0.111137	1	---	---
227503_at	---		---	0	0.508945	1.12511	0.142045	-0.0196238	-0.142657	0	-0.358353	0.0352317	0.350218	0.0426408	0	0.249942	-0.248008	1	---	---
204694_at	AFP		---	0	-0.0176966	1.21312	0.375568	0.057917	-0.288153	0	-0.274069	0.14586	0.215733	0.124907	0	-0.436597	0.458774	1	---	---
205357_s_at	AGTR1		---	0	0.159799	1.20994	0.526662	-0.14404	-0.0493321	0	-0.278811	-0.492927	0.10054	0.187448	0	-0.0461512	-0.106275	1	---	---
241978_at	AKR1A1		---	0	0.299432	0.570829	-0.00901068	0.00540387	0.120503	0	0.388589	0.315559	-0.141694	0.232572	0	-0.163864	0.124809	1	---	---
222951_s_at	ANKRD5		---	0	0.263068	0.931869	0.142658	-0.653	0.0395158	0	0.0710156	0.316244	0.0765953	-0.409286	0	0.0411784	-0.275483	1	---	---
201687_s_at	API5		---	0	-0.00461138	0.503646	0.325693	-0.126462	0.272804	0	-0.362819	-0.0841182	0.442327	0.446673	0	-0.139449	-0.0330111	1	---	---
220658_s_at	ARNTL2		---	0	0.0631316	1.09536	0.123439	-0.0680179	0.20847	0	0.0653006	-0.474347	0.111163	-0.405665	0	0.366594	0.178546	1	---	---
208442_s_at	ATM		---	0	0.394811	0.774832	0.158835	-0.208808	-0.0167062	0	0.0701017	-0.0542245	-0.0707376	-0.59964	0	0.0367991	-0.18209	1	---	---
218671_s_at	ATPIF1		---	0	0.161786	0.692205	0.0867777	-0.132942	0.203761	0	-0.138294	-0.384556	-0.0170987	-0.135973	0	-0.0606126	0.235337	1	---	---
224176_s_at	AXIN2		---	0	0.174891	0.521937	-0.0791077	-0.184425	-0.0444933	0	-0.116541	-0.0865162	0.217517	0.126588	0	0.1612	-0.166879	1	---	---
224635_s_at	BIRC6		---	0	-0.0520343	0.541093	0.0192718	-0.191458	0.00275764	0	0.399673	0.552607	-0.33916	-0.0389028	0	0.00821936	-0.135758	1	---	---
222785_x_at	C11orf1		---	0	0.041035	0.744556	0.186895	0.020424	-0.15482	0	-0.409811	-0.190713	-0.291071	0.110308	0	0.442083	0.528176	1	---	---
231530_s_at	C11orf1		---	0	0.0410806	1.0193	0.154312	-0.0190085	-0.0748171	0	-0.368242	0.177833	-0.199968	-0.0543017	0	-0.0329921	0.535707	1	---	---
1552400_a_at	C15orf27		---	0	0.0271081	0.658866	0.277219	0.0318223	0.0486424	0	0.0675829	0.137037	-0.0328638	-0.0515555	0	-0.405131	0.247171	1	---	---
210691_s_at	CACYBP		---	0	0.310297	0.837357	0.269917	-0.0521824	0.488964	0	-0.353036	-0.279351	-0.0526631	-0.431766	0	0.370285	-0.0999213	1	---	---
210563_x_at	CFLAR		---	0	0.136643	0.576491	0.128477	0.0596619	0.0471923	0	0.0798897	-0.260474	0.137962	-0.139027	0	0.261925	0.206121	1	---	---
203921_at	CHST2		---	0	0.054237	0.767132	0.410223	0.189944	0.342867	0	-0.00193788	-0.480463	0.225865	-0.0883546	0	-0.355078	0.471199	1	---	---
208659_at	CLIC1		---	0	0.148054	0.738091	-0.144295	-0.0931487	-0.044109	0	-0.216621	-0.311112	-0.114547	-0.281019	0	-0.134105	0.130611	1	---	---
202343_x_at	COX5B		---	0	-0.140384	0.991213	-0.0187765	0.0822714	0.174803	0	-0.0360453	0.495868	-0.428581	-0.232719	0	-0.149478	0.344526	1	---	---
213735_s_at	COX5B		---	0	-0.0513387	0.660707	0.142005	0.0879103	0.314256	0	-0.10984	-0.118393	-0.389546	0.0797194	0	-0.161442	0.279	1	---	---
209283_at	CRYAB		---	0	0.173124	0.71544	-0.0595331	0.0434713	-0.0810342	0	-0.139901	0.126963	0.293172	-0.0226086	0	-0.344821	0.00371529	1	---	---
1563445_x_at	CTSLL3		---	0	0.274278	1.09831	0.428829	-0.123322	0.725548	0	0.564041	0.155777	0.416955	0.0994977	0	-0.613346	0.170839	1	---	---
200881_s_at	DNAJA1		---	0	0.0945665	0.638362	0.0190362	-0.253596	0.103597	0	-0.280363	-0.381752	-0.191961	-0.777165	0	0.110287	0.154202	1	---	---
1554462_a_at	DNAJB9		---	0	0.11171	0.702974	0.124293	-0.218733	-0.0861023	0	0.206734	-0.451748	0.381012	-0.0204493	0	0.11254	0.197998	1	---	---
212253_x_at	DST		---	0	0.00783296	0.509819	-0.0728629	-0.0931876	-0.00842389	0	0.0620486	-0.426219	-0.20233	-0.399409	0	-0.0558698	-0.376072	1	---	---
1555306_a_at	ECE2		---	0	-0.0506072	0.554885	0.0368275	0.065558	-0.000322628	0	0.210389	-0.0176386	0.00460565	0.121294	0	-0.0564438	-0.00889624	1	---	---
200705_s_at	EEF1B2		---	0	0.149036	0.517314	0.118672	0.00742053	0.180959	0	-0.15943	-0.418292	0.198875	0.211735	0	-0.0671974	0.0850712	1	---	---
201437_s_at	EIF4E		---	0	0.00708169	0.918514	0.405568	0.0385487	0.267464	0	-0.0842942	-0.1266	0.0474245	0.4193	0	0.194586	0.196386	1	---	---
200043_at	ERH		---	0	0.116994	0.568175	-0.00600557	-0.00971698	0.246697	0	-0.239846	0.898659	-0.0586899	-0.733143	0	0.0456541	0.00661705	1	---	---
225591_at	FBXO25		---	0	0.112291	0.615912	-0.0352622	0.0079903	0.130962	0	-0.575783	-0.191443	0.172338	-0.383214	0	0.16125	-0.169288	1	---	---
206456_at	GABRA5		---	0	0.471028	1.26766	0.309051	-0.317922	0.360329	0	-0.166367	0.0614211	-0.143711	0.192328	0	-0.488907	0.310287	1	---	---
203159_at	GLS		---	0	-0.0885551	1.11199	0.148353	-0.119621	-0.212363	0	-0.176242	-0.0719359	0.0221799	0.257574	0	-0.169268	0.357204	1	---	---
202708_s_at	HIST2H2BE		---	0	0.222748	1.03006	0.121978	0.0687527	0.154764	0	-0.432238	0.0308105	0.246516	-0.162197	0	0.468661	0.32195	1	---	---
203913_s_at	HPGD		---	0	0.108288	1.30584	-0.108032	-0.598558	0.0938705	0	-0.12609	-0.130178	-0.0142779	-0.116181	0	0.015385	0.0191216	1	---	---
211548_s_at	HPGD		---	0	0.19793	0.904624	0.17047	-0.393913	-0.176201	0	0.187754	-0.207606	0.218004	-0.168458	0	-0.242534	-0.076419	1	---	---
203914_x_at	HPGD		---	0	0.213385	0.704369	0.124198	-0.39984	-0.15063	0	-0.263793	0.0386684	0.115442	-0.00624583	0	-0.184925	-0.0728944	1	---	---
211936_at	HSPA5		---	0	-0.0224517	0.848809	-0.115868	-0.057087	0.0575446	0	0.33743	-0.139197	0.0619938	0.403043	0	-0.086628	0.0585055	1	---	---
230062_at	KIAA1666		---	0	-0.0533799	0.934671	-0.0366036	-0.222736	0.0196952	0	0.0540418	0.234711	0.411386	0.193411	0	-0.0996826	0.0289045	1	---	---
210288_at	KLRG1		---	0	0.0532641	0.803997	-0.0598927	-0.293603	0.0357887	0	0.186814	-0.198941	0.238744	0.00376441	0	0.117042	0.0815767	1	---	---
208949_s_at	LGALS3 /// GALIG		---	0	0.0246278	0.929418	-0.111236	-0.0445983	0.0394759	0	-0.0877529	-0.0488681	-0.277645	-0.0657324	0	0.28027	0.0852939	1	---	---
227330_x_at	LOC285458		---	0	0.131548	0.716392	0.0775712	-0.165896	0.187943	0	0.000723329	0.239071	0.0213094	0.436345	0	0.0580971	0.282145	1	---	---
229748_x_at	LOC285458		---	0	0.318978	0.627711	0.175223	-0.047182	0.284795	0	-0.0430342	0.305003	0.177168	0.182836	0	-0.0535032	0.307677	1	---	---
201744_s_at	LUM		---	0	0.268229	0.948727	0.590368	0.238301	-0.161601	0	0.0653526	0.00341334	0.00401099	-0.182656	0	-0.108495	-0.0919708	1	---	---
214894_x_at	MACF1		---	0	-0.0311615	0.911653	0.145678	-0.0835591	0.243412	0	0.438566	0.300955	0.0276851	-0.0824341	0	-0.00909095	-0.533968	1	---	---
215222_x_at	MACF1		---	0	0.00511306	0.660134	-0.119621	-0.21902	0.109029	0	0.493672	-0.0880354	-0.082786	-0.22253	0	0.0171643	-0.66163	1	---	---
215160_x_at	MGC72104		---	0	0.417181	0.722288	0.0232785	-0.0269053	0.152325	0	-0.304956	-0.874753	-0.198332	0.187964	0	0.235552	-0.041312	1	---	---
201069_at	MMP2		---	0	0.14395	1.72307	-0.114538	-0.114017	-0.374595	0	0.0667187	0.167094	0.142435	-0.216615	0	-0.718974	-0.275185	1	---	---
205330_at	MN1		---	0	-0.101512	0.936467	0.247534	0.118879	-0.177105	0	-0.359908	-0.327022	-0.0861989	0.273267	0	0.115816	-0.185261	1	---	---
221381_s_at	MORF4L1 /// MORF4		---	0	0.390508	0.927443	0.0582379	-0.152443	0.460078	0	-0.297217	-0.350855	-0.166326	-0.355277	0	-0.0586282	-0.388456	1	---	---
222997_s_at	MRPS21		---	0	0.00368638	0.521832	0.151007	0.00886137	0.312386	0	-0.412668	-0.119416	0.0573404	-0.341941	0	0.284152	0.379605	1	---	---
1569020_at	NEDD9		---	0	0.0514627	0.571953	-0.0481472	-0.0444893	-0.141202	0	0.148189	0.414614	0.218423	0.110795	0	-0.141641	0.0865368	1	---	---
240089_at	NFE2L3		---	0	-0.107503	0.783704	0.226793	0.0719508	0.0148422	0	0.322259	0.10549	-0.312711	-0.090201	0	0.070762	-0.0723123	1	---	---
223218_s_at	NFKBIZ		---	0	-0.296264	1.1327	0.559734	-0.0733006	-0.140121	0	1.64487	0.188486	0.580902	1.47486	0	0.00975115	-0.451252	1	---	---
208231_at	NRG1		---	0	0.262649	0.896387	-0.0716372	-0.632323	-0.275222	0	0.28038	-0.0118701	0.0501859	0.0307264	0	0.0404906	-0.178053	1	---	---
208113_x_at	PABPC3		---	0	0.135085	0.523579	0.152939	-0.0876879	0.111958	0	0.0176931	0.0239643	0.05774	-0.0513142	0	0.0067333	-0.342919	1	---	---
215823_x_at	PABPC3 /// PABPC1 /// LOC341315		---	0	0.229103	0.6826	0.101915	-0.0532759	-0.0443611	0	-0.0744017	-0.00137715	-0.0741765	-0.0916041	0	-0.137248	-0.312129	1	---	---
210283_x_at	PAIP1 /// LOC388345		---	0	0.0262427	0.795975	0.278644	-0.0559026	0.287266	0	-0.362384	-0.240152	0.067846	-0.238717	0	0.0371311	0.22361	1	---	---
218736_s_at	PALMD		---	0	-0.092524	1.52276	-0.0552142	-0.0108694	-0.26788	0	-0.276159	0.387188	-0.0823273	0.00250909	0	-0.376906	-0.156063	1	---	---
203058_s_at	PAPSS2		---	0	-0.31369	0.817622	0.354112	-0.236805	-0.118239	0	-0.42452	-0.184879	0.0794902	0.229938	0	-0.0250316	-0.229969	1	---	---
208857_s_at	PCMT1		---	0	0.209913	0.565916	0.312812	-0.0270908	0.258487	0	-0.160538	-0.172794	0.249805	0.131148	0	0.064914	0.0130401	1	---	---
219275_at	PDCD5		---	0	0.338825	1.1483	0.0340679	0.131288	0.361315	0	-0.201345	0.34783	-0.200146	0.0240223	0	0.184512	0.0200713	1	---	---
202108_at	PEPD		---	0	0.16356	0.685715	-0.0296007	-0.0446133	-0.166716	0	-0.101732	-0.182931	-0.166323	-0.59047	0	0.108265	0.107937	1	---	---
201939_at	PLK2		---	0	0.134963	1.1451	-0.049399	0.0243206	0.00336276	0	0.858784	0.0735706	0.14529	0.34904	0	-0.366488	-0.0172576	1	---	---
202620_s_at	PLOD2		---	0	0.135398	0.637174	0.26335	-0.156792	-0.106476	0	0.260089	0.292679	0.0010617	0.865702	0	-0.106925	-0.325681	1	---	---
206300_s_at	PTHLH		---	0	0.22909	1.2521	0.499303	-0.41141	0.55451	0	1.25962	-0.851676	0.317116	-0.0154091	0	0.107918	0.194832	1	---	---
1556773_at	PTHLH		---	0	0.238748	1.54657	0.445444	0.271947	0.36918	0	1.08176	-1.01076	0.0145606	0.283402	0	0.00496379	0.302896	1	---	---
211756_at	PTHLH		---	0	0.250906	1.63374	0.654393	0.378932	-0.00407278	0	0.919045	-0.480319	0.396434	0.119023	0	-0.161645	0.0687171	1	---	---
210355_at	PTHLH		---	0	0.326765	1.14515	0.0937153	0.00681815	0.45395	0	1.02905	0.203873	-0.334544	0.200901	0	-0.222192	0.0990306	1	---	---
200864_s_at	RAB11A		---	0	0.121149	0.511382	0.0826246	0.00262136	-0.0107355	0	-0.271422	-0.215329	-0.165104	0.415649	0	-0.019924	-0.167879	1	---	---
210255_at	RAD51L1		---	0	0.0642119	0.728554	0.38165	0.156652	0.416471	0	-0.322604	0.315773	-0.261001	0.316086	0	0.28819	0.197268	1	---	---
1558115_at	RECK		---	0	-0.0469804	0.529581	0.130773	0.116779	-0.0626683	0	-0.0274639	-0.452065	-0.111222	-0.0759241	0	0.211609	-0.129357	1	---	---
201824_at	RNF14		---	0	0.151732	0.62079	0.198707	-0.311492	0.287436	0	-0.594754	0.388046	0.16749	0.353094	0	0.118432	-0.431326	1	---	---
200074_s_at	RPL14		---	0	0.155943	0.885439	-0.0603959	-0.165553	-0.167855	0	-0.259639	0.297552	-0.00778587	-0.374767	0	0.00632871	-0.059113	1	---	---
217266_at	RPL15 /// LOC136321		---	0	0.525655	1.08617	0.409486	-0.0565351	0.080867	0	-0.252794	0.0445411	0.192555	-0.082053	0	-0.214709	-0.490832	1	---	---
222229_x_at	RPL26 /// LOC391126 /// LOC392501 /// LOC400055 /// LOC441073		---	0	0.0235206	0.631566	0.197804	0.152277	0.11493	0	-0.141072	-0.252252	0.284632	0.234208	0	-0.0258341	0.334791	1	---	---
200858_s_at	RPS8		---	0	0.21349	0.822458	0.0445077	-0.0961105	-0.203169	0	-0.109378	0.1361	-0.242914	-0.455319	0	0.109451	-0.193124	1	---	---
204035_at	SCG2		---	0	-0.114052	0.57396	0.337018	-0.341606	0.128586	0	0.233469	0.26733	0.132117	-0.44624	0	-0.430109	0.97593	1	---	---
202675_at	SDHB		---	0	0.393545	0.690093	0.0490155	0.0355396	0.199827	0	-0.268964	-0.180422	-0.0924424	-0.438542	0	0.0782943	-0.0909159	1	---	---
202037_s_at	SFRP1		---	0	0.0445374	0.790476	0.0112388	-0.184057	-0.26794	0	-0.0445471	0.104028	0.205378	-0.244793	0	0.021194	-0.315405	1	---	---
208863_s_at	SFRS1		---	0	0.364666	0.801345	-0.0128456	-0.18521	0.121998	0	-0.188851	0.228883	-0.513429	-0.0363797	0	-0.0660869	-0.0648144	1	---	---
210330_at	SGCD		---	0	-0.0118684	0.82492	0.1125	-0.246531	0.161089	0	0.0755556	0.21105	-0.231304	0.108837	0	-0.383544	0.0978547	1	---	---
202614_at	SLC30A9		---	0	0.141653	0.666252	-0.022806	-0.0565229	0.0666057	0	-0.234645	-0.161088	-0.290439	-0.108192	0	-0.0829651	0.107524	1	---	---
202508_s_at	SNAP25		---	0	-0.0540297	1.79821	0.272657	-0.0562963	-0.095971	0	-0.250601	0.58722	-0.227721	0.5035	0	0.238484	0.16657	1	---	---
201522_x_at	SNRPN /// SNURF		---	0	0.0722922	0.715755	-0.123477	-0.159961	-0.0211196	0	-0.244851	-0.0180672	-0.0269112	-0.296685	0	0.0440957	0.327728	1	---	---
223027_at	SNX9		---	0	0.218344	0.546005	0.0769614	-0.200918	-0.0491338	0	0.322423	-0.458082	0.246868	-0.0511223	0	0.35329	-0.166177	1	---	---
212777_at	SOS1		---	0	0.0458033	1.02305	0.00893944	-0.390148	0.24917	0	-0.0193724	-0.0886853	-0.0575268	-1.00672	0	0.217735	-0.337739	1	---	---
212667_at	SPARC		---	0	0.175194	1.99843	0.15282	-0.0358805	0.226037	0	0.022108	-0.188186	0.109645	-0.276497	0	-0.0533045	-0.143212	1	---	---
223340_at	SPG3A		---	0	0.17441	0.929971	0.163305	-0.309931	0.231797	0	0.0393317	-0.221754	0.0315375	-0.00163609	0	0.17668	0.264126	1	---	---
204595_s_at	STC1		---	0	-0.557629	1.61814	0.450249	-0.0298868	0.376364	0	0.0268486	-0.0104219	0.0550588	-0.317358	0	0.378858	-0.125763	1	---	---
224915_x_at	TALDO1 /// LOC441951		---	0	0.025975	0.507645	0.00782739	-0.0469332	0.137135	0	-0.283615	0.38288	0.140108	0.114576	0	-0.0284854	0.312156	1	---	---
209451_at	TANK		---	0	0.238254	0.481702	0.58892	-0.241075	0.185786	0	-0.175548	-0.10504	0.369644	0.191688	0	0.28136	0.0305541	1	---	---
209387_s_at	TM4SF1		---	0	0.146371	0.553951	0.270183	0.122889	0.405728	0	0.649314	-0.489234	-0.207152	-0.253781	0	0.325731	0.386824	1	---	---
222477_s_at	TM7SF3		---	0	0.0181218	1.19944	-0.109333	-0.221517	0.158121	0	-0.115963	0.0295577	-0.212662	0.0545499	0	0.276711	0.2346	1	---	---
221452_s_at	TMEM14B		---	0	0.599344	0.848684	0.147506	-0.203329	-0.0176051	0	-0.271429	-0.0610116	-0.193385	-0.119392	0	-0.099704	-0.164338	1	---	---
201812_s_at	TOMM7 /// LOC201725		---	0	0.195041	0.674723	0.212497	-0.0276958	0.0291109	0	-0.304306	-0.0796625	0.0357734	-0.0378298	0	0.108143	0.418349	1	---	---
216520_s_at	TPT1		---	0	0.153059	0.569512	0.0266662	0.0465241	0.148647	0	-0.0441817	-0.0755486	0.102717	-0.408348	0	0.254644	-0.124624	1	---	---
209012_at	TRIO		---	0	0.227321	0.612253	0.0665055	-0.0911114	0.193406	0	0.262324	-0.0535198	0.0186415	0.253437	0	-0.230851	-0.471374	1	---	---
221493_at	TSPYL1		---	0	-2.26129e-05	0.761769	-0.0205961	-0.222406	0.41596	0	-0.127087	0.165708	-0.119514	0.204666	0	-0.251721	-0.383672	1	---	---
217144_at	UBB		---	0	0.253983	1.03334	0.555088	-0.167203	0.568775	0	-0.367602	-0.0741519	0.0414967	-0.000803138	0	-0.287654	0.0956241	1	---	---
228142_at	UCRC		---	0	0.14185	0.568301	-0.088067	-0.0544706	0.156024	0	-0.456072	-0.251915	0.16828	-0.407763	0	0.345376	0.40004	1	---	---
203031_s_at	UROS		---	0	-0.0459004	0.698028	0.0277349	-0.14583	-0.208302	0	-0.251863	-0.18648	-0.214197	-0.286909	0	0.303295	0.142285	1	---	---
204254_s_at	VDR		---	0	0.112489	0.727861	0.240085	0.131648	0.0793518	0	-0.440925	-0.26667	0.142792	0.187407	0	0.146811	0.417142	1	---	---
206648_at	ZNF571	19	19q13	0	0.35344	0.588511	0.11458	-0.0743076	-0.282475	0	-0.510992	-0.860302	-0.0170665	0.429006	0	0.847068	-0.0583817	2	1	1
235625_at	VPS41		---	0	0.0365246	0.80295	0.454677	-0.016191	-0.519159	0	-0.462213	-0.675075	-0.0254647	0.80537	0	0.698237	-0.341927	2	1	3
212488_at	COL5A1	9	9q34	0	-0.0114012	0.940455	-0.367408	-0.465412	-1.33856	0	0.049881	-0.806312	-0.0217201	0.422361	0	-0.207158	-0.314665	2	1	---
243538_at	FBXO42	1	1p36	0	0.253652	0.225985	-0.0292605	0.123951	-0.565153	0	0.155779	-0.247818	-0.0595655	0.727893	0	0.148754	-0.139652	2	1	---
224968_at	MGC15407	2	2p16	0	0.332544	0.566847	0.203751	0.149079	-0.123637	0	-0.336517	-0.624476	0.100266	0.261389	0	0.396882	0.332511	2	1	---
213462_at	NPAS2	2	2q11	0	0.107988	0.572851	-0.140551	-0.0364346	-0.61173	0	0.130781	-0.169511	0.270177	0.602352	0	-0.745954	0.777342	2	1	---
210663_s_at	KYNU	2	2q22	0	0.261561	1.09009	0.132682	-0.0138714	-0.358196	0	-0.176869	-0.277255	-0.207466	0.540995	0	-0.330797	-0.515432	2	1	---
211596_s_at	LRIG1	3	3p14	0	-0.244088	0.465882	0.162836	-0.0750191	-0.653755	0	0.344587	-0.79225	0.109745	1.03781	0	0.0810681	0.539322	2	1	---
1558620_at	ZNF621	3	3p22	0	-0.00155222	0.517892	0.374274	0.285136	-0.389619	0	-0.0426394	-0.29816	-0.0665498	0.676949	0	0.261504	-0.499328	2	1	---
225387_at	TSPAN5	4	4q23	0	0.0143967	0.760379	0.0795274	0.265759	-0.313636	0	-0.160835	-0.58444	0.00951711	0.535207	0	0.311997	0.346314	2	1	---
201117_s_at	CPE	4	4q32	0	-0.031809	0.550368	0.258822	-0.267241	-0.467709	0	-0.098019	-0.727377	0.354523	0.699003	0	0.331237	0.0569184	2	1	---
202363_at	SPOCK	5	5q31	0	-0.113323	1.50442	0.358204	0.200658	-0.878931	0	0.0462045	-0.256383	0.188438	0.721464	0	-0.00269675	-0.239153	2	1	---
218172_s_at	DERL1	8	8q24	0	0.235733	0.736332	0.111313	-0.364198	-0.411065	0	-0.0156985	-0.335007	-0.00370962	1.05158	0	0.483291	-0.436622	2	1	---
201995_at	EXT1	8	8q24	0	0.133197	0.820098	-0.120182	-0.0345754	-0.280845	0	0.240652	-0.163531	-0.0627387	0.683696	0	0.10068	-0.146257	2	1	---
1557805_at	C9orf85	9	9q21	0	-0.186785	0.242297	0.172768	-0.0197837	-0.60781	0	-0.180277	-0.388197	-0.00807501	1.43166	0	0.0426548	-0.0809071	2	1	---
215185_at	LOC441468	9	9q34	0	0.272469	0.834712	-0.191644	-0.119954	-0.37706	0	-0.381862	-0.56738	-0.0167206	0.447272	0	0.600888	0.236153	2	1	---
212298_at	NRP1	10	10p12	0	0.0979414	0.840194	-0.0220944	-0.318242	-0.445448	0	0.418376	-0.358439	0.174852	0.923939	0	0.223494	0.277113	2	1	---
214140_at	SLC25A16	10	10q21	0	0.103434	0.607403	0.475737	0.398481	-0.390487	0	0.133936	-0.18788	0.230522	0.648431	0	0.134762	-0.0245094	2	1	---
218627_at	FLJ11259	12	12q23	0	0.0455835	0.681756	-0.0454978	0.25246	-0.146935	0	0.0387565	-0.189394	0.180107	0.798703	0	-0.0651702	0.357171	2	1	---
210788_s_at	DHRS7	14	14q23	0	0.175978	0.627429	-0.00294975	0.029782	-0.268525	0	0.0753539	-0.128386	-0.138687	0.904232	0	0.186187	0.40354	2	1	---
220021_at	TMC7	16	16p12	0	0.0560268	0.53145	0.354244	-0.135867	-0.393134	0	0.0524379	-0.160835	0.213815	0.756278	0	0.487607	-0.0843302	2	1	---
234738_s_at	KLHDC4	16	16q24	0	0.0961511	0.0559834	0.0471738	-0.240608	-0.749169	0	-0.151321	-0.538127	-0.164887	0.305535	0	-0.300616	-0.186148	2	1	---
226657_at	DKFZp762H185	17	17p11	0	0.0851048	0.587739	0.129886	-0.0806175	-0.343816	0	-0.164651	-0.536927	0.249051	0.381754	0	0.119892	0.43445	2	1	---
238560_at	NDP52	17	17q21	0	-0.0814803	0.531935	0.332935	0.0693132	-0.384067	0	0.10396	-0.0283543	0.31964	0.715763	0	-1.06342	-0.209272	2	1	---
223590_at	DKFZp434I1610	19	19p13	0	0.0169754	0.0791774	-0.0940701	0.121133	-0.530469	0	-0.268376	-1.24696	-0.134583	0.451033	0	0.197951	0.384027	2	1	---
212662_at	PVR	19	19q13	0	-0.0908029	0.718726	-0.180697	0.303949	-0.440125	0	0.363043	-0.036483	0.296573	0.933058	0	0.465694	0.203207	2	1	---
206756_at	CHST7	X	Xp11	0	0.215442	0.658053	-0.29028	-0.00486665	-0.59434	0	-0.251461	-0.514042	-0.0698976	0.280394	0	0.207784	0.115854	2	1	---
239229_at	---		---	0	-0.257683	0.367212	-0.0374623	-0.185662	-0.550479	0	-0.0968162	-0.548475	-0.0873392	0.34552	0	-0.263743	0.712718	2	1	---
1556033_at	---		---	0	-0.143609	0.127099	-0.0715975	0.10179	-0.687721	0	0	-0.556162	-0.172935	0.302878	0	-0.113235	0.273472	2	1	---
204359_at	FLRT2		---	0	-0.0967439	1.35133	0.267132	0.279798	-1.06837	0	-8.48736e-05	-0.562901	0.00930691	0.381296	0	0.405898	0.0955577	2	1	---
201578_at	PODXL		---	0	-0.118948	0.733058	0.225261	0.302214	-0.19511	0	0.150707	-0.298492	0.179565	0.547995	0	0.214116	0.371362	2	1	---
237626_at	RB1CC1		---	0	-0.0467753	0.0360406	0.186875	0.0965272	-0.608007	0	-0.107431	-0.245023	-0.0599832	1.60148	0	0.151924	-0.111718	2	1	---
228298_at	MGC16044	12	12q13	0	-0.0280991	0.626863	0.149897	0.0773573	-0.221265	0	0.117127	-0.0423894	0.497463	0.556881	0	-0.65167	-0.0322766	2	2	---
212646_at	RAFTLIN		---	0	0.0958035	0.586564	0.299671	0.259831	-0.550013	0	-0.428677	-0.554889	0.429731	0.501069	0	-0.081851	0.0261182	2	2	---
223014_at	UBE2R2	9	9p13	0	-0.129571	0.558164	0.0515736	-0.169214	-0.379428	0	0.0455099	0.166097	-0.0943111	-0.868503	0	0.504275	-0.0998963	2	3	1
223346_at	VPS18		---	0	0.0964001	0.436444	-0.0153351	0.103948	-0.570529	0	0.0826984	0.176235	-0.367514	-0.759847	0	0.778747	-0.0656166	2	3	1
203009_at	LU	19	19q13	0	-0.126324	0.453606	-0.221428	0.106218	-1.45659	0	0.0205757	0.856242	-0.165156	-0.601743	0	0.332742	-0.786284	2	3	2
207847_s_at	MUC1	1	1q21	0	-0.0385371	0.504858	-0.123452	-0.33126	-0.601912	0	0.0443997	0.0472092	-0.0273533	-0.553371	0	0.60476	-1.14518	2	3	2
212784_at	CIC	19	19q13	0	-0.0349841	0.473033	-0.203323	-0.0332554	-0.545679	0	-0.106412	0.34187	-0.0991848	-0.785042	0	0.344514	-0.501962	2	3	2
208033_s_at	ATBF1		---	0	-0.241652	0.461636	-0.095138	-0.294885	-1.04371	0	0.0822541	0.53104	0.00624831	-0.461841	0	0.515231	-0.693549	2	3	2
208611_s_at	SPTAN1		---	0	-0.0343931	0.539247	-0.450585	-0.356848	-0.93852	0	-0.00650319	0.453235	-0.181896	-0.641957	0	0.384819	-0.614385	2	3	2
218880_at	FOSL2	2	2p23	0	0.268167	1.37104	-0.544152	0.0415752	-1.11035	0	0.318236	0.741118	-0.256463	-0.365616	0	0.878008	-0.434522	2	3	3
212069_s_at	KIAA0515	9	9q34	0	-0.0385226	0.756053	-0.0788842	-0.244396	-0.470976	0	0.00477916	0.451515	-0.0730875	-0.716508	0	0.592659	-0.559491	2	3	3
202102_s_at	BRD4	19	19p13	0	-0.273396	0.263483	0.0197808	-0.0774961	-0.581462	0	0.127986	-0.00951328	-0.337874	-1.30879	0	0.878907	-0.460018	2	3	3
212032_s_at	PTOV1	19	19q13	0	0.0912707	0.740321	-0.312393	-0.184312	-0.715959	0	-0.177165	0.354179	-0.387757	-1.06968	0	0.61585	-0.799699	2	3	3
212094_at	PEG10	7	7q21	0	-0.085198	0.525714	-0.0448426	-0.0436588	-0.348328	0	-0.293776	0.594181	-0.199214	-0.877193	0	-0.00945883	-0.601445	2	3	---
211240_x_at	CTNND1	11	11q11	0	-0.0433825	0.821298	-0.305715	-0.287941	-0.654212	0	0.101789	1.0549	-0.181755	-0.659652	0	0.119722	-0.443303	2	3	---
217943_s_at	FLJ10350	1	1p34	0	0.147369	1.17738	-0.447312	0.0388147	-0.621219	0	0.105589	0.613627	-0.109196	-0.543197	0	0.368025	-0.376533	2	3	---
224746_at	KIAA1522	1	1p35	0	0.0015763	0.327284	-0.229041	-0.256214	-0.574469	0	-0.109124	0.0319145	-0.220863	-0.841036	0	0.217753	-0.25264	2	3	---
209561_at	THBS3	1	1q21	0	-0.128208	0.281837	-0.163577	-0.321118	-0.95407	0	0.263645	0.168422	-0.103982	-0.767764	0	0.0375892	-0.316647	2	3	---
201794_s_at	C1orf16	1	1q25	0	0.108163	0.702585	-0.208	0.200835	-0.479315	0	-0.0698598	0.850044	0.0637738	-0.799933	0	0.326058	-0.0509573	2	3	---
226239_at	FLJ90024	2	2p11	0	0.192002	0.211241	-0.012153	-0.283675	-0.594656	0	0.0767306	0.548818	-0.0448653	-0.315056	0	0.274314	-0.168384	2	3	---
200643_at	HDLBP	2	2q37	0	0.102989	0.568307	-0.24242	-0.195274	-0.489841	0	-0.104196	0.252289	-0.194949	-0.803643	0	0.251263	-0.416202	2	3	---
1554163_at	TWIST2	2	2q37	0	-0.0146621	0.977125	-0.100149	0.295001	-0.30382	0	0.223165	0.616721	0.156319	-0.317483	0	-0.120359	0.42766	2	3	---
229887_at	ALS2CL	3	3p21	0	0.163826	0.331344	-0.412801	-0.114265	-0.700044	0	0.149073	0.516386	-0.324394	-0.516177	0	-0.16906	0.297648	2	3	---
204650_s_at	APBB3	5	5q31	0	-0.434788	0.373804	-0.133979	0.0686513	-0.520755	0	0.130748	0.168677	-0.183069	-0.642189	0	0.0884498	-0.143723	2	3	---
226519_s_at	MGC15875	5	5q35	0	3.0152e-05	0.177134	-0.114616	-0.1062	-0.5927	0	-0.208088	0.344543	-0.0622119	-0.589477	0	0.0188105	0.103153	2	3	---
36084_at	CUL7	6	6p21	0	-0.144188	0.218162	-0.312397	-0.11366	-0.50429	0	-0.192247	0.345549	-0.135135	-0.72008	0	-0.00575518	-0.0928651	2	3	---
203558_at	CUL7	6	6p21	0	-0.0609847	0.580975	-0.384965	-0.176058	-0.887097	0	-0.043222	0.331817	-0.295851	-0.630719	0	0.415722	-0.285381	2	3	---
1007_s_at	DDR1	6	6p21	0	0.0297832	0.420932	-0.287965	-0.27155	-0.525313	0	0.335822	0.570969	-0.0555484	-0.124385	0	0.136876	-0.358454	2	3	---
211714_x_at	TUBB	6	6p21	0	0.134251	0.585158	-0.21557	-0.0335526	-0.409494	0	-0.197149	0.374525	-0.124464	-1.20025	0	-0.0087416	-0.35444	2	3	---
208977_x_at	TUBB2	6	6p25	0	0.0486059	0.859945	-0.323005	0.183546	-0.31233	0	-0.108151	0.494575	-0.141916	-0.814947	0	0.133055	-0.20237	2	3	---
207561_s_at	ACCN3	7	7q35	0	-0.010946	0.357736	-0.0732688	0.0872068	-0.732242	0	0.128199	0.531941	0.164435	-0.346635	0	0.370426	-0.279178	2	3	---
202998_s_at	LOXL2	8	8p21	0	-0.151868	0.717761	-0.235885	-0.0930049	-0.540751	0	0.177202	0.530319	0.0383168	-0.615114	0	0.164527	-0.448636	2	3	---
201322_at	ATP5B	12	12q13	0	-0.00647928	0.567022	-0.266695	0.0363614	-0.347368	0	-0.0953052	0.261891	-0.193178	-0.572778	0	-0.122981	0.118249	2	3	---
225157_at	MONDOA	12	12q21	0	0.317697	0.375729	-0.0692004	-0.367301	-0.639171	0	-0.0169828	0.0563739	-0.239711	-0.757202	0	0.221691	-0.276845	2	3	---
217914_at	TPCN1	12	12q24	0	-0.094999	0.396301	-0.341158	-0.193401	-0.738957	0	0.308884	0.554802	-0.0612902	-0.18233	0	0.0695395	-0.207217	2	3	---
201412_at	LRP10	14	14q11	0	0.0313781	0.564244	-0.138213	-0.230085	-0.424551	0	0.237073	0.678278	-0.0551711	-0.204444	0	0.291528	-0.162512	2	3	---
218169_at	VAC14	16	16q22	0	-0.179627	0.551345	-0.331238	-0.0946318	-0.672887	0	-0.27059	0.635032	-0.168457	-0.781386	0	0.342671	0.0417144	2	3	---
208806_at	CHD3	17	17p13	0	-0.241635	0.425139	-0.335932	0.0554833	-0.742948	0	0.0551426	0.155618	-0.244564	-0.504376	0	0.317963	-0.04493	2	3	---
212319_at	RUTBC1	17	17p13	0	-0.21579	0.315327	-0.0100643	-0.144061	-0.671556	0	-0.0695829	0.912328	-0.0184645	-0.76571	0	0.200141	-0.474961	2	3	---
210428_s_at	HGS	17	17q25	0	0.0326969	0.576437	-0.518594	-0.203465	-0.822176	0	-0.0128494	0.118054	-0.172338	-0.770771	0	0.483599	-0.297172	2	3	---
205387_s_at	CGB /// CGB5 /// CGB7	19	19q13	0	0.140406	0.573496	-0.3679	-0.1031	-0.638036	0	-0.142531	0.873826	-0.122863	-0.684682	0	-0.00456032	0.0452717	2	3	---
200990_at	TRIM28	19	19q13	0	0.0841424	0.296695	-0.305434	-0.121633	-0.686205	0	-0.201507	0.611785	-0.210627	-1.03967	0	0.219936	-0.430896	2	3	---
210070_s_at	CHKB /// CPT1B	22	22q13	0	-0.213581	0.384769	-0.0922047	-0.0412186	-0.797817	0	0.183115	0.558579	-0.422379	-0.535393	0	-0.126058	-0.0688779	2	3	---
206846_s_at	HDAC6	X	Xp11	0	-0.252059	0.276547	-0.492513	-0.121148	-0.884066	0	0.0849505	0.407365	-0.388696	-0.60835	0	0.0803284	-0.149818	2	3	---
209217_s_at	WDR45	X	Xp11	0	0.191327	0.995657	-0.137974	-0.172199	-0.514543	0	-0.0642559	0.181886	-0.0418407	-0.645196	0	0.462734	-0.207378	2	3	---
200916_at	TAGLN2		---	0	0.028728	0.779365	-0.293212	-0.220073	-0.933467	0	-0.209851	0.533927	-0.159907	-1.2127	0	0.26314	-0.302627	2	3	---
208909_at	UQCRFS1		---	0	0.0306961	0.607705	-0.0433735	0.22446	-0.236262	0	-0.337948	0.192579	-0.138025	-1.10694	0	0.107884	0.0744882	2	3	---
203718_at	NTE	19	19p13	0	-0.0852275	0.744912	-0.520935	-0.218308	-0.728815	0	0.297646	0.636236	-0.371684	-0.105496	0	0.410113	-0.644553	2	4	2
235028_at	---		---	0	-0.898196	0.994927	0.29781	-0.880352	-1.21252	0	1.13126	2.33746	-0.00272499	0.21105	0	0.0750291	-0.596704	2	4	2
219257_s_at	SPHK1	17	17q25	0	0.348674	0.716862	-0.0165018	0.25001	-0.159532	0	0.619797	0.61014	-0.175898	-0.0371949	0	0.201196	0.298785	2	4	---
238987_at	B4GALT1	9	9p13	0	-0.485944	0.517758	-0.548585	-0.490571	-1.20179	0	0.900001	0.952664	-0.302649	0.0238699	0	0.523075	-0.99744	2	4	---
233626_at	NRP1	10	10p12	0	-0.309139	0.227893	0.00257582	-0.105882	-0.510478	0	0.598429	0.754956	0.118326	0.427177	0	-0.349268	-0.134475	2	4	---
205547_s_at	TAGLN	11	11q23	0	0.427343	2.88223	-0.991395	-0.536806	-1.5169	0	0.790159	1.48921	0.258056	0.712058	0	-0.0298689	-1.08847	2	4	---
213700_s_at	PKM2	15	15q22	0	-0.136834	0.589644	-0.0374568	0.0245555	-1.09075	0	0.427948	1.3023	-0.45151	0.233838	0	-0.00488128	-0.595406	2	4	---
234608_at	LAMA3	18	18q11	0	0.331812	0.388797	-0.0765505	0.00628248	-0.533928	0	0.886636	1.13837	0.0859093	0.167753	0	0.066994	-0.300048	2	4	---
218218_at	DIP13B	12	12q24	0	-0.00540891	0.618826	-0.100304	-0.2509	-0.478153	0	-0.305217	-1.0462	0.320945	-0.179782	0	0.455361	-0.780059	2	5	2
212262_at	QKI		---	0	0.316439	0.123457	0.0506225	-0.0834176	-0.855057	0	-0.375614	-0.884469	0.485914	-0.108049	0	0.596241	-0.782011	2	5	3
221748_s_at	TNS		---	0	0.00704318	1.49031	0.220111	-0.466101	-0.772088	0	-0.265057	-0.663294	-0.0228172	-0.198639	0	0.503993	-0.318617	2	5	3
202864_s_at	SP100	2	2q37	0	0.170378	0.719792	0.0781638	0.242823	-0.0878875	0	-0.277939	-0.743826	-0.170854	-0.416208	0	-0.111151	0.649775	2	5	---
205279_s_at	GLRB	4	4q31	0	0.556546	1.00294	0.390679	-0.228352	-0.953805	0	-0.318016	-0.915575	0.469236	0.113904	0	0.581791	0.230415	2	5	---
226955_at	FLJ36748	5	5q32	0	0.363462	0.709424	0.21998	0.184666	-0.33267	0	-0.378973	-0.509079	0.34341	-0.182367	0	0.306871	0.0262174	2	5	---
215598_at	TTC12	11	11q23	0	-0.188724	0.22938	-0.0495208	0.126958	-0.506986	0	-0.19688	-0.550861	0.254002	0.0294738	0	-0.382338	0.0738393	2	5	---
206100_at	CPM	12	12q14	0	0.171509	0.773617	0.462334	0.275991	-0.247733	0	-0.319011	-0.84553	0.207438	-0.411062	0	0.166879	0.642296	2	5	---
225105_at	LOC387882	12	12q23	0	0.0917892	0.534949	0.0633237	0.135205	-0.454784	0	-0.426545	-0.683943	0.0647284	0.0191295	0	0.211657	-2.68403e-06	2	5	---
202510_s_at	TNFAIP2	14	14q32	0	0.00146483	0.703117	-0.345007	-0.309329	-0.611095	0	-0.389977	-0.56856	0.140378	-0.402036	0	0.231842	-0.207443	2	5	---
228568_at	Gup1	15	15q21	0	-0.0640573	0.261049	0.194172	0.138014	-0.581516	0	-0.398354	-0.64532	0.120182	0.156518	0	0.921222	0.379744	2	5	---
227020_at	YPEL2	17	17q23	0	0.400775	0.622894	0.17956	-0.212636	-0.3243	0	-0.556642	-0.842207	0.180478	-0.485423	0	0.494126	-0.327085	2	5	---
223443_s_at	LOC51321 /// FLJ32065	17	17q24	0	0.327435	0.561341	0.0668095	-0.0629058	-0.160427	0	-0.466678	-0.771928	0.192723	-0.660982	0	0.301651	-0.18041	2	5	---
202459_s_at	LPIN2	18	18p11	0	0.165777	0.731979	-0.119035	-0.289634	-0.479178	0	-0.271752	-0.902629	0.203421	-0.450611	0	0.271646	-0.124315	2	5	---
232589_at	---		---	0	0.0140564	0.374731	-0.161244	0.0392801	-0.678909	0	-0.434441	-0.742566	0.303502	0.0396252	0	0.317329	-0.0183317	2	5	---
209471_s_at	FNTA		---	0	0.173316	0.750061	0.183053	0.176687	-0.225847	0	-0.328737	-0.840393	0.146825	0.00239304	0	0.118121	0.162369	2	5	---
227123_at	RAB3B		---	0	0.0042438	1.0038	0.648427	0.463141	-0.232261	0	-0.241077	-0.869403	0.236567	-0.129419	0	0.0462389	-0.171893	2	5	---
209565_at	RNF113A		---	0	0.147505	0.512108	0.178487	0.224868	-0.141628	0	-0.528201	-0.716824	0.17962	-0.05819	0	0.549823	0.431215	2	5	---
1553696_s_at	ZNF569	19	19q13	0	0.152291	0.722463	-0.00898218	0.243676	-0.103119	0	-0.0676914	-0.540294	0.198798	-0.428916	0	0.590342	0.0253026	2	6	1
238932_at	---		---	0	0.15067	0.676559	0.0029776	-0.0333865	-0.506683	0	-0.237933	-0.549164	-0.154368	-0.460167	0	0.0841392	-0.585679	2	6	2
1563687_a_at	KIAA0826	4	4p12	0	0.219067	0.416079	-0.150151	-0.365366	-0.603918	0	-0.085398	-1.34758	0.357798	-0.77949	0	0.644659	-0.336099	2	6	3
209344_at	TPM4	19	19p13	0	-0.0258582	0.893587	-0.445042	-0.446351	-1.14238	0	-0.0145648	-0.586114	0.158195	-0.258395	0	1.11637	-1.08853	2	6	3
208761_s_at	SUMO1	2	2q33	0	0.40139	0.630978	-0.00755618	0.0528366	-0.229582	0	-0.350765	-0.605473	-0.176833	-0.753893	0	0.314537	-0.14479	2	6	---
215239_x_at	ZNF273	7	7q11	0	0.353778	0.55746	0.23826	0.0164943	-0.356235	0	-0.229376	-0.650796	0.0656003	-0.484489	0	0.493734	-0.340336	2	6	---
225803_at	FBXO32	8	8q24	0	0.356814	0.682351	0.100267	0.459289	-0.0927647	0	-0.519006	-0.8603	-0.17693	-0.985997	0	-0.0267818	0.242663	2	6	---
212397_at	RDX	11	11q23	0	-0.0330692	0.58029	-0.108695	-0.0777181	-0.329782	0	-0.152552	-0.4238	-0.102766	-0.523688	0	0.110129	0.0530275	2	6	---
201369_s_at	ZFP36L2		---	0	0.290606	0.806135	-0.216775	-0.313809	-0.75969	0	-0.0919313	0.420274	-0.58436	-0.14464	0	1.59704	-0.373281	2	7	1
203370_s_at	PDLIM7	5	5q35	0	0.0999132	1.89854	-0.833695	-0.326837	-1.30607	0	-0.333668	0.880381	-0.635479	-0.4534	0	0.492939	-1.05014	2	7	2
201082_s_at	DCTN1	2	2p13	0	0.0730252	0.852558	-0.532479	-0.324117	-1.11436	0	-0.272801	0.748181	-0.520997	-1.1807	0	0.4719	-1.09484	2	7	2
200808_s_at	ZYX	7	7q32	0	0.438487	1.60178	-0.883479	-0.455815	-1.3629	0	-0.161907	0.553493	-0.158743	-0.465881	0	0.341094	-0.879849	2	7	2
226791_at	KIFC2	8	8q24	0	0.0512231	0.870401	-0.443315	-0.238794	-1.40549	0	0.119135	0.396931	-0.517423	-0.292164	0	0.54719	-1.11801	2	7	2
37996_s_at	DMPK	19	19q13	0	0.0246814	0.424745	-0.477117	-0.0673465	-1.23683	0	-0.30803	0.582586	-0.572968	-0.579925	0	0.543296	-0.968658	2	7	2
224673_at	LENG8	19	19q13	0	-0.324985	0.202043	-0.321865	-0.14046	-1.97746	0	0.159811	0.910689	-0.793452	-0.374258	0	0.698486	-1.32491	2	7	2
222175_s_at	PCQAP	22	22q11	0	0.0262104	0.764942	-0.479902	-0.336523	-0.76604	0	-0.019954	0.501399	-0.281701	-0.183709	0	0.455796	-0.614962	2	7	2
226071_at	TSRC1	1	1q21	0	0.00314295	0.106331	-0.13706	0.180207	-0.858196	0	-0.205462	0.503957	-0.454618	-0.283475	0	0.770055	-0.513082	2	7	3
229884_s_at	MRPL2	6	6p21	0	0.216283	1.52644	-0.21547	-0.120982	-0.638153	0	-0.554544	0.559307	-0.687566	-0.809964	0	1.35387	-1.00646	2	7	3
201439_at	GBF1	10	10q24	0	0.177061	0.854084	-0.561739	-0.274834	-0.926126	0	-0.100456	0.588991	-0.338143	-0.759982	0	0.628169	-0.50675	2	7	3
208657_s_at	SEPT9	17	17q25	0	0.190444	0.980324	-0.57767	-0.0717363	-0.770441	0	-0.101636	0.56028	-0.623505	-0.457055	0	0.583645	-0.627626	2	7	3
202424_at	MAP2K2	19	19p13	0	0.114346	1.02372	-0.488489	-0.265956	-0.662989	0	-0.266089	0.629266	-0.384256	-0.880437	0	0.539497	-0.495331	2	7	3
211066_x_at	PCDHGC3 /// PCDHGB4 /// PCDHGA8 /// PCDHGA12 /// PCDHGC5 /// PCDHGC4 /// PCDHGB7 /// PCDHGB6 /// PCDHGB5 /// PCDHGB3 /// PCDHGB2 /// PCDHGB1 /// PCDHGA11 /// PCDHGA10 /// PCDHGA9 /// PCDHGA7 /// PCDHGA6 /// PCDHGA5 /// PCDHGA4 /// PCDHGA3 /// PCDHGA2 /// PCDHGA1	5	5q31	0	0.163182	0.210057	0.0134167	-0.268556	-0.537585	0	0.0704479	0.707394	-0.34664	-0.40361	0	0.316738	-0.357932	2	7	---
205717_x_at	PCDHGC3 /// PCDHGB4 /// PCDHGA8 /// PCDHGA12 /// PCDHGC5 /// PCDHGC4 /// PCDHGB7 /// PCDHGB6 /// PCDHGB5 /// PCDHGB3 /// PCDHGB2 /// PCDHGB1 /// PCDHGA11 /// PCDHGA10 /// PCDHGA9 /// PCDHGA7 /// PCDHGA6 /// PCDHGA5 /// PCDHGA4 /// PCDHGA3 /// PCDHGA2 /// PCDHGA1	5	5q31	0	0.236191	0.88046	0.130585	-0.419999	-0.623915	0	-0.0102934	0.690309	-0.35109	-0.614875	0	0.289681	-0.36636	2	7	---
204966_at	BAI2	1	1p35	0	0.0745774	0.451892	-0.472055	-0.304544	-0.743749	0	-0.228648	0.550854	-0.788506	-0.366828	0	0.348748	0.105506	2	7	---
226674_at	C1orf40	1	1q32	0	0.245166	0.591324	-0.00852055	0.0906911	-0.55065	0	0.053031	0.526515	-0.250315	-0.196176	0	0.549519	0.263048	2	7	---
223072_s_at	WBP1	2	2p12	0	-0.0281878	0.597756	-0.372439	-0.137201	-0.559654	0	-0.279934	0.589101	-0.338336	-0.758344	0	0.232004	-0.130767	2	7	---
204133_at	RNU3IP2	3	3p21	0	0.0783791	0.651799	-0.372364	0.0106926	-0.494185	0	-0.111046	0.727419	-0.418451	-0.567247	0	0.114004	0.141709	2	7	---
224870_at	KIAA0114	4	4q12	0	0.0389667	0.501751	-0.231683	0.122848	-0.465863	0	-0.173979	0.858757	-0.445383	-0.557151	0	0.0642084	-0.0895138	2	7	---
213846_at	COX7C	5	5q14	0	0.112706	0.857711	0.0131279	0.0833397	-0.204596	0	-0.258304	0.594775	-0.188431	-0.70806	0	0.221282	0.382075	2	7	---
201555_at	MCM3	6	6p12	0	0.0683792	0.606536	-0.21805	0.0846713	-0.323251	0	-0.0501453	0.576076	-0.237903	-0.53172	0	0.00414765	0.0633592	2	7	---
202928_s_at	PHF1	6	6p21	0	0.131444	0.840913	-0.430682	0.0733315	-0.495457	0	0.00987912	0.857489	-0.476372	-0.717181	0	0.459942	-0.249394	2	7	---
213726_x_at	TUBB2	6	6p25	0	0.0724314	0.738445	-0.109856	0.340825	-0.313595	0	-0.146352	0.602552	-0.191361	-0.467609	0	-0.0176113	-0.0733703	2	7	---
211031_s_at	CYLN2	7	7q11	0	0.170981	0.567861	-0.503963	-0.0464883	-0.833813	0	-0.276835	0.195667	-0.635782	-0.228931	0	0.255181	-0.106891	2	7	---
219223_at	C9orf7	9	9q34	0	0.0383433	0.0496571	-0.164258	-0.0617683	-0.520532	0	0.0633149	0.511707	-0.429323	-0.515503	0	0.232075	-0.440605	2	7	---
212203_x_at	IFITM3	11	11p15	0	0.0151605	0.43361	-0.0906244	-0.224865	-0.643187	0	-0.0912669	0.917765	-0.305789	-0.55941	0	0.0800214	0.30292	2	7	---
213378_s_at	DDX11	12	12p11	0	-0.189261	0.73038	-0.376531	-0.0836319	-0.772996	0	-0.0700138	0.669499	-0.500536	-0.392612	0	-0.281812	-0.649958	2	7	---
213011_s_at	TPI1	12	12p13	0	0.0818816	0.625929	-0.110682	0.00331375	-0.470919	0	-0.221238	0.573533	-0.366936	-0.72211	0	-0.104694	-0.0824146	2	7	---
218220_at	C12orf10	12	12q13	0	0.301962	0.811712	-0.173919	-0.0602086	-0.331694	0	-0.511302	0.48505	-0.325929	-0.442757	0	0.366511	-0.0450621	2	7	---
209002_s_at	KIAA1536	12	12q13	0	-0.0682341	0.433827	-0.45796	-0.141657	-0.789021	0	-0.277455	0.822207	-0.253871	-0.705613	0	0.232551	-0.495439	2	7	---
1553030_a_at	SUOX	12	12q13	0	0.162146	0.94705	-0.365338	-0.200698	-0.580272	0	-0.136981	0.378678	-0.623178	-0.51056	0	0.404674	-0.256919	2	7	---
200701_at	NPC2	14	14q24	0	0.150629	1.68346	-0.181233	0.1972	-0.352353	0	0.0624578	0.800615	-0.508136	-0.636209	0	-0.0500724	-0.0501161	2	7	---
1564211_at	---	14	14q32	0	-0.188295	0.358848	-0.0428353	0.0966465	-0.609562	0	-0.151186	0.49406	-0.292497	-0.540324	0	-0.197211	0.00943404	2	7	---
218720_x_at	SEZ6L2	16	16p11	0	0.0957174	0.54681	-0.476952	-0.241981	-0.721255	0	0.133767	0.585444	-0.284557	-0.340986	0	0.103714	-0.303935	2	7	---
209350_s_at	GPS2	17	17p13	0	0.165388	0.749948	-0.339059	-0.209443	-0.551748	0	-0.141721	0.216031	-0.388603	-0.525414	0	0.301967	-0.305601	2	7	---
226288_s_at	NLGN2	17	17p13	0	-0.151439	0.748367	-0.332917	0.0924022	-0.668989	0	0.0603023	0.953932	-0.312412	-0.506829	0	0.145664	-0.372987	2	7	---
1563226_at	MGC15523	17	17q25	0	-0.36466	0.706074	0.215847	-0.224215	-0.584977	0	0.00127879	0.666701	-0.574896	-0.395458	0	-0.579845	-0.12984	2	7	---
202802_at	DHPS	19	19p13	0	0.270353	0.547238	-0.333608	-0.124036	-0.61837	0	-0.133526	0.867483	-0.538311	-0.599235	0	0.36568	-0.140601	2	7	---
203382_s_at	APOE	19	19q13	0	0.212985	0.696093	-0.0563045	-0.0253978	-0.166127	0	-0.256672	0.324626	-0.268942	-0.640695	0	-0.328003	0.205793	2	7	---
209158_s_at	PSCD2	19	19q13	0	0.196099	1.12775	-0.138826	-0.156477	-0.382669	0	-0.229674	0.250909	-0.180403	-0.519505	0	0.116009	-0.178052	2	7	---
201853_s_at	CDC25B	20	20p13	0	-0.0346369	0.668549	-0.37403	-0.0704016	-0.480017	0	-0.223831	0.521484	-0.252157	-0.751568	0	0.226317	-0.424203	2	7	---
208880_s_at	C20orf14	20	20q13	0	0.153801	0.604039	-0.291868	0.100079	-0.391612	0	-0.196161	0.468661	-0.504195	-0.379782	0	0.0562867	-0.223088	2	7	---
228900_at	---		---	0	-0.0177744	0.576909	-0.1087	0.181996	-0.376198	0	0.0751954	0.533157	-0.496435	-0.369914	0	0.144278	0.0284413	2	7	---
202888_s_at	ANPEP		---	0	-0.336973	0.520329	0.110102	-0.0142426	-0.362619	0	-0.163961	0.322543	-0.658799	-0.261991	0	-0.374755	-0.0273869	2	7	---
224689_at	MANBAL		---	0	0.254594	0.68848	-0.272832	0.218592	-0.307758	0	-0.203071	0.578126	-0.206132	-0.603778	0	-0.080206	0.072218	2	7	---
210191_s_at	PHTF1	1	1p13	0	0.121732	0.155895	-0.0165432	-0.197687	-0.552054	0	0.00905368	-1.26612	0.00581555	0.227819	0	0.711515	-0.236555	2	8	3
219637_at	FLJ12584	2	2q37	0	0.239695	0.912318	-0.0990352	0.140963	-0.107143	0	-0.160245	-0.702847	-0.0406293	0.0357546	0	0.793813	-0.320919	2	8	3
224605_at	LOC401152	4	4q26	0	0.327657	0.657795	0.00178722	-0.283021	-0.294357	0	0.022567	-0.720037	-0.219662	-0.270143	0	0.692064	-0.202501	2	8	3
212489_at	COL5A1	9	9q34	0	0.0350242	1.51129	-0.310613	-0.69787	-1.21779	0	-0.0600971	-0.683127	-0.0609038	0.223595	0	0.0371414	-0.913727	2	8	---
208498_s_at	AMY1A /// AMY1B /// AMY1C /// AMY2A /// AMY2B	1	1p21	0	-0.27771	0.530311	0.153038	-0.163473	-1.07499	0	0.0437097	-0.998803	-0.0177017	0.510831	0	-0.234213	0.39011	2	8	---
213380_x_at	MSTP9	1	1p36	0	-0.153006	0.256371	0.0294201	-0.0431479	-0.534964	0	-0.151278	-0.701418	-0.147876	0.0013775	0	-0.418929	-0.0795833	2	8	---
231166_at	GPR155	2	2q31	0	-0.0732204	0.358847	-0.0372986	-0.0248087	-0.921832	0	0.0885016	-0.933976	-0.143775	0.0999729	0	0.0570092	0.615302	2	8	---
221221_s_at	KLHL3	5	5q31	0	-0.102299	0.318159	-0.0194466	-0.0232227	-0.78092	0	0.230457	-0.651553	0.222232	0.353421	0	-0.218052	-0.0288349	2	8	---
221778_at	KIAA1718	7	7q34	0	0.216189	0.574591	-0.124264	0.205075	-0.211818	0	0.236181	-0.656362	0.219577	0.0791181	0	0.322901	0.153308	2	8	---
214060_at	SSBP1	7	7q34	0	-0.191333	-0.0253978	-0.169258	-0.296958	-1.05117	0	0.361129	-0.677525	0.0309607	0.209144	0	-0.310268	-0.606407	2	8	---
222662_at	LOC286044	8	8p23	0	0.084484	0.899324	0.41287	0.109977	-0.395498	0	0.77308	-1.10777	0.319973	0.49542	0	0.318587	0.177745	2	8	---
208767_s_at	LAPTM4B	8	8q22	0	0.142891	0.555544	-0.0179897	-0.244639	-0.361845	0	0.176201	-0.757135	-0.045707	0.303009	0	0.207422	-0.332556	2	8	---
1553574_at	IFNE1	9	9p21	0	0.0947576	0.31267	-0.0897668	-0.199558	-1.05033	0	0.46329	-0.820631	0.196396	0.18066	0	0.216002	0.324412	2	8	---
204234_s_at	ZNF195	11	11p15	0	0.188385	0.58631	0.0964609	0.0678685	-0.265694	0	0.0720561	-0.917778	-0.145791	-6.71695e-05	0	0.39009	-0.263491	2	8	---
218454_at	FLJ22662	12	12p13	0	0.141191	0.907796	-0.112559	-0.0718347	-0.754197	0	-0.0900658	-0.662458	-0.133445	0.0980403	0	-0.513802	0.5852	2	8	---
205448_s_at	MAP3K12	12	12q13	0	-0.206184	0.283913	0.107053	-0.176072	-0.545221	0	-0.0251815	-0.512629	-0.0263165	-0.192391	0	-0.301818	0.39134	2	8	---
210425_x_at	GOLGIN-67	15	15q11	0	-0.151314	0.456068	-0.0953813	-0.464741	-0.823868	0	0.500284	-1.45852	-0.320116	-0.124824	0	-0.0405984	-0.81219	2	8	---
1570103_at	LOC374676	15	15q25	0	-0.0541143	0.10739	-0.0628403	-0.0364801	-0.523882	0	-0.028184	-0.581353	0.0287804	0.0132131	0	-0.117879	0.0302598	2	8	---
243805_at	CCBE1	18	18q21	0	-0.142447	0.525413	-0.211974	-0.0688689	-0.458374	0	0.105363	-0.934651	0.341952	0.241398	0	0.146915	0.0385761	2	8	---
229363_at	---		---	0	0	0.546042	-0.137433	0.0309995	-0.259541	0	-0.116587	-0.804511	0.236057	0.264326	0	0.150668	0.015685	2	8	---
209608_s_at	ACAT2		---	0	0.175181	0.67903	0.173373	0.152366	-0.139066	0	-0.181938	-0.912739	0.0524533	-0.350202	0	-0.0517461	0.103098	2	8	---
225875_s_at	DJ462O23.2		---	0	0.223561	0.705581	-0.0164866	-0.0820007	-0.471944	0	0.163283	-0.512612	0.244446	0.145664	0	0.288444	-0.315336	2	8	---
202079_s_at	OIP106		---	0	0.104617	0.0527242	0.0678166	-0.0952312	-0.78428	0	-0.145306	-0.765389	0.00361465	0.127777	0	0.431037	-0.370135	2	8	---
205499_at	SRPX2		---	0	0.0420144	0.598439	0.106974	-0.0840682	-0.586906	0	0.0683511	-0.949352	0.030667	-0.349885	0	-0.697325	0.188154	2	8	---
1555875_at	---		---	0	-0.14328	0.24055	-0.017408	-0.181026	-0.727305	0	-0.259093	-0.18181	0.273439	0.592831	0	0.867862	-0.638157	2	9	3
226749_at	MRPS9	2	2q12	0	0.069213	0.538797	0.0303624	0.237926	-0.0474084	0	-0.480246	-0.365806	0.0870579	0.565515	0	-0.0815111	0.527309	2	9	---
205083_at	AOX1	2	2q33	0	0.139768	1.06957	-0.311754	0.0252192	-0.589924	0	-0.68052	-0.331359	-0.0884961	0.520181	0	0.542623	0.185172	2	9	---
225991_at	TMEM41A	3	3q27	0	0.134704	0.609147	0.0293862	0.0937141	-0.47877	0	-0.0217038	0.0608556	0.305189	0.512306	0	0.0402668	0.599764	2	9	---
217800_s_at	NDFIP1	5	5q31	0	0.046053	0.470012	0.193272	0.0971087	-0.514004	0	-0.168959	-0.145208	0.200072	0.65215	0	0.0758351	0.420121	2	9	---
225842_at	---		---	0	0.101447	0.548491	0.0466261	0.18175	-0.028293	0	-0.222995	-0.34668	0.278021	0.672263	0	0.0234413	0.133082	2	9	---
227120_at	FOXP4	6	6p21	0	-0.113405	-0.0514118	0.133113	0.140633	-1.02803	0	-0.140706	0.652407	-0.133066	0.110853	0	0.886888	-0.236024	2	10	1
213885_at	TRIM3	11	11p15	0	-0.143568	0.39065	-0.273954	-0.138585	-0.7903	0	-0.12364	1.07281	-0.32991	-0.371797	0	0.805293	-0.171679	2	10	1
242738_s_at	---		---	0	0.114731	0.842367	0.216349	-0.0959217	-0.369616	0	-0.186516	1.07389	-0.44605	-0.210013	0	0.831262	-0.220236	2	10	1
211941_s_at	PBP	12	12q24	0	0.275633	1.06102	-0.405315	-0.0805345	-0.609139	0	-0.392134	0.831743	-0.299839	-0.605711	0	0.396886	-0.626135	2	10	2
211783_s_at	MTA1	14	14q32	0	0.452815	0.577329	-0.273394	-0.164634	-0.784052	0	-0.070866	0.914551	-0.161392	0.167481	0	0.344399	-0.526323	2	10	2
40093_at	LU	19	19q13	0	-0.316137	0.533769	-0.312599	-0.0394145	-1.00902	0	0.0927234	0.900289	0.0650837	-0.340487	0	0.645381	-0.506499	2	10	3
210649_s_at	ARID1A	1	1p35	0	-0.074003	0.0577333	0.228742	0.118493	-0.742144	0	-0.142467	0.811814	0.0449823	-0.0552144	0	0.780121	-0.540009	2	10	3
212152_x_at	ARID1A	1	1p35	0	-0.0429343	0.146806	0.0843406	0.0882345	-0.661283	0	-0.00692239	0.670654	0.0938332	-0.0440289	0	0.781609	-0.450451	2	10	3
215068_s_at	FBXL18	7	7p22	0	-0.110976	0.0641279	-0.207892	-0.0679411	-0.782618	0	-0.0283946	1.12722	-0.286329	-0.133614	0	0.981657	-0.371431	2	10	3
224792_at	TNKS1BP1	11	11q12	0	0.0999892	0.657115	-0.316683	-0.210961	-0.87666	0	-0.158424	0.760581	-0.161013	-0.402507	0	0.444388	-0.572893	2	10	3
218903_s_at	MGC2731	12	12q13	0	0.0660435	0.467541	-0.379427	-0.0908707	-0.545023	0	-0.250084	0.601805	0.0188247	-0.112272	0	0.663229	-0.351556	2	10	3
217849_s_at	CDC42BPB	14	14q32	0	-0.0198658	0.849863	-0.277774	-0.320505	-1.09333	0	-0.0801527	0.573723	0.00184218	-0.310351	0	0.728143	-0.972941	2	10	3
217891_at	FLJ13868	16	16p11	0	0.183532	0.713916	-0.316665	-0.281668	-0.929465	0	-0.216327	0.689847	-0.354694	-0.29581	0	0.512796	-0.369598	2	10	3
212064_x_at	MAZ	16	16p11	0	-0.0270901	0.636663	-0.500328	-0.0226014	-0.651578	0	-0.354393	1.38392	-0.217316	-0.782476	0	0.631897	-0.288648	2	10	3
225874_at	LOC124402	16	16p13	0	0.250294	0.803636	-0.44697	-0.1257	-0.893368	0	-0.0195097	0.539214	0.111913	-0.184368	0	0.526829	-0.66022	2	10	3
218148_at	FLJ13111	16	16q22	0	-0.173296	0.457982	0.0639771	0.0134314	-1.30823	0	-0.324143	0.792028	-0.336885	-0.0965528	0	1.0164	-0.72131	2	10	3
213244_at	SCAMP4	19	19p13	0	-0.00554017	0.579857	-0.581594	-0.284967	-0.746063	0	-0.172583	0.623148	-0.243106	-0.0279987	0	0.890674	-0.820886	2	10	3
209152_s_at	TCF3	19	19p13	0	0.120714	0.667277	-0.206723	0.161471	-0.644088	0	-0.232217	0.752299	-0.454127	-0.230747	0	0.765956	-0.380085	2	10	3
204318_s_at	GTSE1	22	22q13	0	-0.107722	0.0271783	0.0168546	0.138229	-0.720817	0	-0.363445	1.26936	-0.0238982	-0.083839	0	0.643705	-0.621415	2	10	3
221191_at	DKFZP434A0131		---	0	-0.221309	0.292603	0	-0.0889908	-0.862077	0	0.118742	1.29724	-0.651375	0.102919	0	0.727921	-0.313332	2	10	3
221269_s_at	SH3BGRL3		---	0	0.283781	1.04978	-0.272544	-0.133019	-0.626867	0	-0.21001	0.602873	-0.184818	-0.430209	0	0.478386	-0.510241	2	10	3
202249_s_at	WDR42A		---	0	-0.0829011	-0.0633742	0.00494383	0.00542306	-0.603472	0	-0.106196	0.653246	0.100657	-0.0750937	0	0.518929	-0.592056	2	10	3
209556_at	NCDN	1	1p34	0	0.181567	0.158044	-0.144695	-0.153985	-0.761694	0	-0.0941277	0.574992	0.0151612	-0.262515	0	0.499626	-0.0870969	2	10	---
203402_at	KCNAB2	1	1p36	0	-0.0253951	0.00644641	-0.279755	-0.199907	-0.672023	0	-0.091751	0.962309	-0.208754	-0.320441	0	0.193221	-0.0825659	2	10	---
212553_at	KIAA0460	1	1q21	0	-0.0418779	0.529013	0.281971	0.334966	-0.788615	0	-0.13795	1.20231	0.0622899	-0.0347106	0	0.606848	0.464137	2	10	---
204268_at	S100A2	1	1q21	0	0.156303	0.725372	0.268523	0.130525	-0.223574	0	-0.0375652	0.656721	0.0443916	-0.311879	0	0.302896	-0.213498	2	10	---
218634_at	PHLDA3	1	1q31	0	0.172307	0.98775	-0.420025	-0.0663016	-0.546117	0	-0.154288	0.586631	-0.38447	-0.157064	0	0.263038	-0.191359	2	10	---
244043_at	TFDP2	3	3q23	0	0.308643	0.212688	-0.162062	0.105465	-0.699586	0	-0.843412	1.80541	0.137757	-0.27967	0	-0.101311	-0.124548	2	10	---
203839_s_at	TNK2	3	3q29	0	0	0.452597	-0.0934719	-0.0276625	-0.548951	0	-0.195735	0.751064	-0.219535	-0.0497947	0	0.420849	-0.148995	2	10	---
228720_at	SORCS2	4	4p16	0	-0.085612	0.621807	0.146439	-0.167806	-0.38334	0	0.0900995	0.5214	-0.171936	-0.152619	0	0.202514	0.293681	2	10	---
241380_at	FLJ41603	5	5q32	0	0.201122	0.632974	-0.0242931	0.188317	-0.030588	0	-0.0362884	0.6713	-0.0553367	-0.042688	0	-0.355909	0.0189518	2	10	---
218887_at	MRPL2	6	6p21	0	-0.0225584	0.425703	-0.184083	0.11022	-0.844546	0	-0.171872	0.89786	-0.473127	-0.275686	0	0.467047	-0.226039	2	10	---
204906_at	RPS6KA2	6	6q27	0	0.189746	0.537338	-0.0936136	0.108693	-0.30208	0	-0.0599221	0.668812	-0.137062	-0.00324352	0	0.0855798	0.0207435	2	10	---
222218_s_at	PILRA	7	7q22	0	-0.000173846	0.683452	0.156728	-0.209734	-0.481615	0	0.0270302	0.64898	-0.226304	0.0715993	0	-0.192046	-0.0997488	2	10	---
225617_at	ODF2	9	9q34	0	0.223221	0.512129	0.0254761	0.143285	-0.208096	0	-0.31902	0.89626	-0.396684	-0.540517	0	0.212479	-0.472605	2	10	---
218118_s_at	TIMM23	10	10q11	0	0.227675	0.959063	-0.0286916	0.177954	-0.282796	0	-0.370205	0.699075	-0.315991	-0.226515	0	0.184093	0.174193	2	10	---
220482_s_at	DELGEF	11	11p14	0	0.057369	0.519141	-0.283397	0.193321	-0.64831	0	-0.0375807	0.756286	-0.0646204	-0.203559	0	0.393263	0.0686633	2	10	---
1561726_s_at	CD81	11	11p15	0	0.387848	0.692591	0.0939894	0.200053	-0.0774192	0	-0.132482	0.620945	-0.245208	-0.0511325	0	-0.0996197	0.0438906	2	10	---
200055_at	TAF10	11	11p15	0	0.159595	0.952187	-0.572107	0.124585	-0.789571	0	-0.365027	0.895809	-0.383232	-0.137663	0	0.421262	-0.202147	2	10	---
201871_s_at	LOC51035	11	11q12	0	0.337826	0.844398	-0.00967083	-0.0190338	-0.364517	0	-0.106695	0.697838	-0.080091	-0.0162028	0	0.0653403	0.0555072	2	10	---
236479_at	---	12	12q13	0	-0.0217576	0.53853	-0.00141182	0.256305	-0.348859	0	-0.114558	0.90818	-0.329753	0.0937424	0	-0.498203	0.400558	2	10	---
220036_s_at	LIMR	12	12q13	0	-0.0281379	0.272216	-0.252224	-0.0592887	-0.598927	0	0.0175683	0.591899	-0.33655	-0.0648229	0	-0.130808	-0.0130132	2	10	---
200714_x_at	OS-9	12	12q13	0	-0.050586	0.326532	-0.344319	-0.0502694	-0.610549	0	0.143683	0.636938	-0.0196136	-0.111829	0	0.0143205	0.13171	2	10	---
202622_s_at	ATXN2	12	12q24	0	-0.0730177	0.535646	0.0916989	0.0873343	-0.334365	0	0.0876115	0.537115	0.160667	-0.0940131	0	0	-0.00494765	2	10	---
218441_s_at	RPAP1	15	15q15	0	0.1021	0.318687	-0.186666	0.0881402	-0.593696	0	-0.241741	0.580704	-0.10409	-0.134715	0	0.180964	0.216866	2	10	---
202154_x_at	TUBB3	16	16q24	0	0.181011	1.14861	-0.335738	-0.0503061	-0.611888	0	-0.280206	0.765732	-0.109598	-0.311685	0	0.111884	-0.22484	2	10	---
209241_x_at	MINK1	17	17p13	0	-0.164725	0.120824	0.119138	-0.0899554	-0.607317	0	0.045664	0.884367	-0.0601948	-0.271259	0	0.331308	-0.462692	2	10	---
202725_at	POLR2A	17	17p13	0	0.111328	0.127507	-0.193917	0.0718838	-0.505725	0	0.0449578	0.945105	-0.0515403	-0.178301	0	0.105814	0.224707	2	10	---
230398_at	CTEN	17	17q21	0	-0.123927	0.672862	-0.277005	-0.0297117	-0.997485	0	-0.0473728	0.703636	0.100052	-0.182643	0	-0.860966	-0.242018	2	10	---
233880_at	C17orf27	17	17q25	0	-0.0738971	0.379333	-0.384613	-0.444269	-0.803328	0	-0.296672	0.595687	-0.195661	-0.323346	0	-0.016316	-0.466401	2	10	---
205926_at	IL27RA	19	19p13	0	-0.119609	0.639704	0.0243815	0.201468	-0.631228	0	0.113013	0.620113	0.0595849	-0.0200747	0	-0.079998	0.292534	2	10	---
1552272_a_at	MGC24975	19	19p13	0	0.0466485	0.573759	-0.307783	0.209862	-0.597862	0	-0.0716093	0.707252	0.00754454	-0.290661	0	-0.00993975	-0.267341	2	10	---
209352_s_at	SIN3B	19	19p13	0	0.117824	0.52779	-0.204496	-0.144612	-0.68219	0	-0.254062	0.52886	-0.178732	-0.274964	0	0.391263	-0.191295	2	10	---
200601_at	ACTN4	19	19q13	0	-0.0474723	0.577759	-0.175157	-0.0294892	-0.690626	0	-0.0343018	0.757469	0.0515638	-0.132989	0	0.168943	-0.381147	2	10	---
210628_x_at	LTBP4	19	19q13	0	0.143358	0.578136	-0.241233	-0.234262	-0.471433	0	-0.2116	0.580634	-0.100111	-0.217783	0	-0.118434	-0.225697	2	10	---
223389_s_at	ZNF581	19	19q13	0	0.174764	0.626656	-0.26683	0.0589661	-0.554443	0	-0.253287	0.597116	-0.120664	-0.122378	0	0.43564	-0.0677836	2	10	---
210443_x_at	OGFR	20	20q13	0	0.146169	0.745237	-0.394662	-0.00587562	-0.48323	0	0.066123	0.695033	-0.0624438	-0.327805	0	0.0209448	-0.101852	2	10	---
225756_at	CSNK1E	22	22q13	0	0.152832	0.71033	-0.257847	0.112602	-0.248099	0	-0.0544264	0.766744	-0.44094	-0.216171	0	0.427669	-0.278412	2	10	---
236719_at	---		---	0	0.0183838	0.505662	0.0787836	0.262559	-0.102717	0	0.0754387	0.623777	-0.104386	-0.0174248	0	0.286607	-0.243524	2	10	---
1555868_at	---		---	0	0.195142	0.521629	-0.0268146	-0.0344317	-0.441024	0	-0.0229566	1.19742	-0.232653	0.206773	0	-0.506363	0.175272	2	10	---
203259_s_at	C6orf74		---	0	0.10826	0.675082	-0.138757	0.00621085	-0.254157	0	-0.323057	0.599079	-0.073914	-0.21335	0	0.139444	0.148829	2	10	---
210967_x_at	CACNB1		---	0	0.254889	0.63613	-0.212555	-0.146995	-0.472033	0	0.161236	0.929759	-0.235905	-0.156953	0	-0.833685	-0.338675	2	10	---
1559583_at	CD276		---	0	-0.138288	0.485931	-0.164286	0.118216	-0.602572	0	0.204361	0.667784	-0.0677333	-0.123077	0	0.354239	-0.269867	2	10	---
201029_s_at	CD99		---	0	0.102194	0.30859	-0.284615	-0.00287689	-0.741121	0	0.105949	0.548503	-0.142094	0.13573	0	0.0370882	-0.190027	2	10	---
218752_at	LOC55954		---	0	0.131135	0.932268	-0.261165	-0.0967705	-0.445802	0	-0.310468	0.538367	-0.244766	-0.359856	0	0.271956	0.0740957	2	10	---
201489_at	PPIF		---	0	0.19899	0.648595	-0.00369448	0.354215	-0.228343	0	-0.19009	0.698711	-0.239655	-0.208612	0	0.0615015	0.496638	2	10	---
215235_at	SPTAN1		---	0	-0.214256	0.525878	-0.142639	-0.0666433	-0.685773	0	0.29277	0.904821	0.0361284	-0.0208183	0	0.14066	-0.00108554	2	10	---
204584_at	L1CAM	X	Xq28	0	0.0621875	0.77885	-0.0682876	-0.250162	-0.396215	0	0.188485	0.369411	-0.110399	0.764851	0	0.200752	-0.562817	2	11	2
211996_s_at	KIAA0220	16	16p12	0	0.037269	1.08906	-0.221212	0.115221	-0.701166	0	0.29117	0.774209	-0.63928	1.32779	0	0.212399	-0.785355	2	11	2
232145_at	LOC388969	2	2p11	0	-0.375494	0.488038	-0.129029	-0.322803	-0.779209	0	0.0439954	0.697999	-0.738772	0.293548	0	0.535279	-0.555829	2	11	3
239091_at	LOC152185	3	3q13	0	-0.00955381	0.741816	0.419027	-0.125239	-1.38585	0	0.340958	0.572326	-0.206691	0.547924	0	0.519068	-0.660988	2	11	3
241681_at	MBNL1	3	3q25	0	0.0637868	1.0565	0.696478	0.0638552	-0.902424	0	0.527155	0.833961	-0.311877	1.48307	0	1.20374	-1.03643	2	11	3
217529_at	LOC402578		---	0	0.100812	0.0970984	0.234565	-0.0976744	-0.853634	0	-0.395145	0.56355	-0.59763	0.681195	0	1.21261	-0.502399	2	11	3
1556499_s_at	COL1A1	17	17q21.33	0	0.21776	0.685013	-0.195723	-0.795232	-1.01085	0	-0.0294866	0.562774	-0.396533	0.431751	0	-0.255381	-0.257279	2	11	---
236924_at	RP11-163M2.4	1	1p22	0	0.137645	0.846705	0.320758	-0.0992307	-0.451234	0	0.215907	0.836161	-0.535629	1.67516	0	-0.0551745	-0.406829	2	11	---
218037_at	C2orf17	2	2q35	0	-0.0758826	0.477872	-0.37472	0.0431205	-0.567315	0	0.0757371	0.320032	-0.341547	0.561446	0	0.0165385	0.108339	2	11	---
228271_at	SND1	7	7q31	0	-0.273899	0.454309	0.133352	0.14698	-0.571217	0	0.348909	0.996918	-0.148355	1.0639	0	0.163371	-0.219802	2	11	---
220091_at	SLC2A6	9	9q34	0	0.0764713	0.355532	-0.182947	-0.146275	-0.557537	0	0.113947	0.474702	-0.440179	0.604312	0	0.23548	0.166827	2	11	---
1555842_at	LOC284356	19	19q13	0	-0.376963	0.429819	-0.259376	0.00887789	-0.872656	0	-0.0973883	0.847289	-0.661392	0.295597	0	-0.267745	-0.484886	2	11	---
205485_at	RYR1	19	19q13	0	0.159819	0.599644	-0.0188374	0.0511638	-0.162878	0	-0.0199328	0.619707	-0.508792	0.242016	0	-0.377168	-0.0433267	2	11	---
1558906_a_at	---		---	0	-0.182975	0.697153	0.279613	0.217909	-0.517785	0	0.0461796	0.7205	-0.423773	0.260304	0	-0.839555	0.726863	2	11	---
238360_s_at	---		---	0	-0.052241	0.36681	-0.212999	0.100459	-0.623245	0	0.0171183	0.525895	-0.295486	0.404917	0	0.431355	-0.181969	2	11	---
239784_at	---		---	0	-0.0173176	0.358243	0.169111	0.231214	-0.531072	0	0.292244	0.686101	-0.32679	0.924694	0	0.00661238	-0.117751	2	11	---
224252_s_at	FXYD5		---	0	0.222216	0.55869	-0.0579754	0.0476631	-0.327699	0	-0.13121	0.668171	-0.160743	0.496363	0	0.17414	0.0741382	2	11	---
1556389_at	TNRC5		---	0	0.0132696	0.492555	0.189151	0.253383	-0.502152	0	0.0288935	0.630625	-0.476513	0.247422	0	0.29073	-0.0433355	2	11	---
229158_at	WNK4		---	0	0.0276733	0.103875	0.091975	0.250107	-0.65526	0	0.173224	0.557998	-0.448135	0.98869	0	0.181955	0.0592907	2	11	---
217867_x_at	BACE2	21	21q22	0	0.231356	0.197164	-0.193479	-0.015313	-0.531146	0	0.296195	-0.03733	-0.108998	0.854724	0	0.553086	0.0393519	2	12	1
232463_at	LOC283981		---	0	-0.0481778	0.023843	-0.0589852	-0.0286496	-0.746798	0	-0.139511	-0.342868	-0.702498	0.352089	0	0.513546	-0.807052	2	12	2
224920_x_at	MYADM	19	19q13	0	-0.00591612	0.251588	-0.0716193	-0.14933	-0.706293	0	0.519611	-0.164818	-0.246234	1.06776	0	0.768687	-0.757968	2	12	3
201163_s_at	IGFBP7	4	4q12	0	0.140183	0.948732	0.479886	-0.0577183	-0.379648	0	0.236785	0.192271	-0.0014731	0.79955	0	-0.0293766	0.0539845	2	12	---
208757_at	TMED9	5	5q35	0	-0.0191128	0.253524	-0.297007	-0.252244	-0.560237	0	-0.0101058	-0.084048	-0.21114	0.573714	0	0.230934	-0.0816892	2	12	---
206483_at	LRRC6	8	8q24	0	0.397639	1.108	0.167349	0.0552004	-0.226388	0	-0.0922393	-0.154643	-0.579869	0.398753	0	-0.283998	0.18403	2	12	---
1561640_at	PSMD5	9	9q33	0	-0.308614	0.298281	0.108397	-0.0990828	-0.719831	0	0.090301	-0.125327	-0.395473	0.730257	0	-0.33876	-0.117398	2	12	---
212531_at	LCN2	9	9q34	0	0.0541853	0.268075	0.0369649	-0.387131	-0.901019	0	0.324373	0.388939	-0.198676	1.0102	0	-0.0328917	0.619652	2	12	---
200675_at	CD81	11	11p15	0	0.101751	0.597364	-0.166992	-0.188801	-0.560757	0	0.192057	0.309699	-0.166268	0.937765	0	0.0183186	-0.194532	2	12	---
228080_at	LOC143903	11	11q23	0	0.0972309	0.726146	0.0346703	0.376791	-0.198762	0	0.367812	-0.350897	-0.597826	0.83434	0	0.104481	0.269448	2	12	---
202792_s_at	KIAA0685	22	22q13	0	-0.283878	0.548736	-0.0776698	0.208216	-0.596393	0	-0.191763	-0.397358	-0.577888	0.338674	0	-0.248288	-0.213011	2	12	---
1569315_s_at	---		---	0	-0.209014	0.0833552	-0.301051	-0.0416382	-0.827103	0	-0.123768	-0.3066	-0.669843	0.129387	0	-0.435472	-0.0586754	2	12	---
238704_at	---		---	0	0.332447	0.624333	-0.0659875	0.0956473	-0.571398	0	-0.132439	-0.307619	-0.321864	-0.634725	0	0.181301	-0.622202	2	13	2
205835_s_at	YTHDC2	5	5q22	0	0.544843	1.21831	-0.330618	-0.40857	-0.824429	0	-0.065127	-0.376417	-0.306958	-0.557667	0	1.24839	-0.776334	2	13	3
211704_s_at	SPIN2 /// SPIN-2	X	Xp11	0	0.0523427	0.269549	0.10604	-0.131269	-0.70085	0	-0.106131	-0.103503	-0.203497	-0.518866	0	0.54719	-0.272396	2	13	3
1559835_at	---	9	9q12	0	0.0587563	0.5073	-0.171869	0.256777	-0.47993	0	0.0676997	-0.190474	-0.385633	-0.958886	0	-0.565721	0.251099	2	13	---
208807_s_at	CHD3	17	17p13	0	0.135273	0.406167	-0.379099	-0.208933	-0.63266	0	-0.184332	-0.122038	-0.344805	-0.569262	0	0.137176	-0.469965	2	13	---
1552301_a_at	CORO6	17	17q11	0	0.0120171	0.273157	0.163102	-0.105405	-0.643083	0	-0.0956473	-0.00339356	-0.485587	-0.782333	0	-0.351868	-0.306687	2	13	---
200820_at	PSMD8	19	19q13	0	0.207647	0.680063	-0.141718	-0.0113552	-0.264924	0	-0.164436	-0.0344904	-0.475781	-0.65975	0	0.0722443	0.221541	2	13	---
224836_at	TP53INP2	20	20q11	0	0.191436	0.912462	-0.0923096	-0.16552	-0.406231	0	-0.281136	-0.0939279	-0.344152	-0.796901	0	0.0202286	0.0774348	2	13	---
232749_at	RAB12	18	18p11	0	-0.156915	0.321792	0.0857024	0.0166597	-0.555173	0	0.311927	-0.647814	-0.701145	0.590449	0	0.67252	-0.154483	2	14	1
221139_s_at	CSAD		---	0	-0.0601109	0.0409667	0.144605	-0.213585	-1.03108	0	0.149881	-0.561072	-0.152702	0.419926	0	0.601404	-1.08125	2	14	2
218724_s_at	TGIF2		---	0	0.288634	0.698731	0.329384	0.436398	-0.342892	0	-0.0192616	-0.862855	-0.605844	-0.16814	0	1.11913	-0.494449	2	14	3
238951_at	PRDX6	1	1q25	0	-0.00896769	0.274076	0.017773	-0.189324	-0.878876	0	0.0178687	-0.777191	-0.652401	0.041967	0	0.267237	-0.12443	2	14	---
228243_at	PAXIP1L	7	7q36	0	-0.0284759	0.316689	-0.269574	-0.170399	-0.572859	0	0.201165	-0.706853	-0.169889	0.511244	0	-0.120886	-0.26596	2	14	---
203889_at	SGNE1		---	0	0.322731	0.664725	0.225964	0.233386	-0.586138	0	-0.0451143	-0.896831	-0.338085	0.112018	0	-0.211859	0.200294	2	14	---
1560156_at	---		---	0	-0.114288	0.147033	0.0735872	0.160185	-0.614603	0	-0.120978	-0.571719	0.370313	-0.0324029	0	0.237267	0.0795596	2	15	---
232865_at	AF5Q31	5	5q31	0	-0.706962	0.668487	0.210624	0.082305	-0.788723	0	0.591743	0.35349	-0.0732741	-0.445148	0	0.417705	-0.727187	2	16	2
212384_at	BAT1	6	6p21	0	-0.195596	0.0271276	0.0267808	-0.173114	-0.764625	0	0.682257	0.649855	-0.621565	-1.2246	0	0.815262	-1.47673	2	16	2
226389_s_at	RAPGEF1	9	9q34	0	0.204768	0.677888	-0.382231	-0.191577	-0.682596	0	0.152033	0.0211604	-0.502232	-0.810475	0	0.20729	-0.69485	2	16	2
58994_at	FLJ20241	19	19p13	0	0.360706	0.261302	-0.387842	-0.275264	-0.956821	0	0.312102	0.172351	-0.578753	-0.672286	0	0.445809	-1.01965	2	16	2
202328_s_at	PKD1	16	16p13	0	-0.240088	0.384044	-0.02312	-0.14286	-0.665474	0	0.520729	0.395136	-0.264141	-0.0907059	0	0.481915	-0.619365	2	16	3
217312_s_at	COL7A1	3	3p21	0	-0.0344519	0.830838	-0.432956	-0.62028	-1.17433	0	0.431129	-0.00927294	-0.48865	-1.14886	0	-0.572043	-0.104964	2	16	---
203146_s_at	GABBR1	6	6p21	0	-0.359922	0.193759	-0.233605	-0.0988109	-0.615515	0	0.274149	0.619894	-0.568392	-0.592268	0	0.0532429	-0.197206	2	16	---
220954_s_at	PILRB	7	7q22	0	-0.170906	0.0732326	-0.205362	-0.432083	-1.09875	0	0.130322	0.0742203	-0.749072	-0.542727	0	0.028461	-0.751123	2	16	---
202661_at	ITPR2	12	12p11	0	0.0912089	0.693901	-0.0128995	-0.132122	-0.736203	0	0.35875	-0.0310283	-0.460215	-0.675285	0	0.0484284	0.0245731	2	16	---
41386_i_at	JMJD3	17	17p13	0	-0.0841458	0.998041	-0.169311	-0.192577	-0.880425	0	1.3421	0.607899	-0.454467	-0.601019	0	0.289428	-0.473427	2	16	---
204537_s_at	GABRE	X	Xq28	0	-0.601794	0.878091	-0.302802	-0.471724	-1.44408	0	-0.0547239	-0.0363958	-0.511239	-0.430461	0	0.0108667	-0.83846	2	16	---
225347_at	ARL10B	1	1q32	0	0.148805	0.410023	-0.0864689	-0.0213932	-0.533601	0	-0.00894162	0.466321	-0.0566451	0.257764	0	0.529552	0.0716297	2	---	1
209868_s_at	RBMS1	2	2q24	0	-0.0309414	0.889776	-0.320558	-0.0427985	-0.636755	0	-0.251391	-0.0552149	0.0354421	-0.636451	0	0.516339	0.069538	2	---	1
203142_s_at	AP3B1	5	5q14	0	-0.042876	0.706635	-0.105706	-0.0737303	-0.451786	0	-0.167139	-0.0540404	0.144217	-0.902032	0	0.528159	0.0499419	2	---	1
210910_s_at	ZP3 /// POMZP3	7	7q11	0	0.249574	0.829143	-0.105466	-0.148126	-0.352664	0	-0.235883	0.347767	-0.180343	0.0974206	0	0.553495	-0.0712399	2	---	1
214755_at	UAP1L1	9	9q34	0	0.130248	0.138329	0.242041	0.170194	-0.504403	0	-0.317477	-0.105745	-0.399259	0.224262	0	1.10267	-0.155839	2	---	1
202196_s_at	DKK3	11	11p15	0	0.293295	1.49955	0.0934037	-0.0163474	-1.09397	0	0.192458	-0.443972	-0.189911	0.253826	0	0.521369	-0.10785	2	---	1
214531_s_at	SNX1	15	15q22	0	0.231827	0.69725	-0.195828	-0.0468768	-0.332743	0	-0.266098	-0.19297	-0.155732	-0.877973	0	0.608193	-0.101668	2	---	1
219143_s_at	RPP25	15	15q24	0	0.209264	0.664178	-0.179798	-0.0716614	-0.582753	0	-0.0452945	-0.169958	0.447138	-0.0790819	0	1.11562	-0.221305	2	---	1
223498_at	HCMOGT-1	17	17p11	0	0.178549	0.839774	-0.175732	0.101786	-0.384348	0	-0.252561	-0.192191	0.109157	0.205398	0	0.520107	-0.136068	2	---	1
235252_at	KSR	17	17q11	0	-0.12314	0.184555	-0.0857869	-0.288874	-0.669149	0	-0.490293	-0.34256	0.101577	-0.270178	0	0.658866	-0.100075	2	---	1
218522_s_at	BPY2IP1	19	19p13	0	-0.0234084	0.429529	-0.0169791	-0.0507276	-0.750072	0	-0.341293	0.576533	-0.175347	-0.0718083	0	0.727078	0.0778582	2	---	1
1555491_a_at	FLJ11286	19	19p13	0	0.131321	0.444914	-0.182722	0.158679	-0.649843	0	0.0174067	0.0728448	-0.031849	-0.268968	0	0.842786	-0.148529	2	---	1
1558045_a_at	---	X	Xp22	0	0.517102	0.768281	-0.189544	-0.531686	-0.784002	0	-0.0308556	-0.498528	-0.314644	-0.817456	0	1.28608	0.0559245	2	---	1
203274_at	F8A1	X	Xq28	0	0.143977	0.428768	-0.14442	-0.0506842	-0.508524	0	-0.420716	0.113612	0.257305	-0.514076	0	0.741671	-0.115705	2	---	1
219151_s_at	RABL2B /// RABL2A		---	0	0.277224	0.734245	0.125966	-0.253553	-0.556515	0	-0.461563	-0.0741471	0.395357	0.293062	0	0.642194	-0.0717177	2	---	1
1569149_at	PDLIM7	5	5q35	0	-0.0877727	0.703012	-0.406376	-0.198585	-0.926975	0	0.516313	0.584261	-0.852992	0.0822053	0	0.320328	-1.08702	2	---	2
211017_s_at	NF2	22	22q12	0	0.527581	0.443314	-0.306728	-0.120665	-0.792597	0	0.125561	-0.252259	-0.150141	-0.686987	0	0.752062	-1.227	2	---	2
1555225_at	C1orf43	1	1q21	0	0.267122	0.412702	-0.316282	-0.280875	-0.810204	0	-0.187904	-0.283587	-0.244416	-0.223078	0	0.111934	-0.794961	2	---	2
212135_s_at	ATP2B4	1	1q32	0	-0.208336	0.471587	-0.280255	-0.212298	-0.624212	0	0.355696	0.149518	-0.0910662	-0.238932	0	0.193499	-0.609923	2	---	2
214717_at	DKFZp434H1419	2	2q35	0	0.283926	0.532951	-0.135855	0.200521	-0.239301	0	-0.524743	0.147898	-0.166407	0.0257927	0	0.0933918	-0.515521	2	---	2
204805_s_at	H1FX	3	3q21	0	0.105415	0.228748	-0.351199	-0.0422967	-0.641913	0	-0.166927	-0.0212154	0.252394	-0.823456	0	0.454484	-0.692733	2	---	2
226793_at	LOC283267	11	11p13	0	-0.118122	0.618011	0.00373851	-0.1552	-0.447504	0	-0.298929	-0.357433	0.114345	-0.22554	0	0.325825	-0.57621	2	---	2
211986_at	AHNAK	11	11q12	0	-0.24758	0.205528	0.0352436	-0.0833201	-0.543476	0	0.410042	0.252952	-0.233326	-0.0234039	0	0.35182	-0.986865	2	---	2
209356_x_at	EFEMP2	11	11q13	0	-0.147102	0.323744	0.168758	0.136982	-0.544758	0	0	0.152933	-0.452517	-0.260635	0	0.325862	-0.760502	2	---	2
215920_s_at	LOC283970	16	16q22	0	-0.102274	0.858105	-0.20541	-0.367828	-0.681443	0	-0.076535	0.237314	-0.0745666	-0.346	0	0.527789	-1.20444	2	---	2
225962_at	ZNRF1	16	16q22	0	0.351039	0.0228797	-0.15653	-0.0346624	-1.08918	0	-0.157574	-0.253256	-0.254334	0.229385	0	0.346584	-0.520198	2	---	2
224991_at	CMIP	16	16q23	0	-0.359341	0.320033	-0.173939	-0.142185	-0.76196	0	-0.217253	1.0016	0.342661	-0.253157	0	0.660726	-0.943765	2	---	2
210996_s_at	YWHAE	17	17p13	0	-0.0447332	0.796958	-0.780483	-0.192743	-1.14632	0	-0.490668	0.871375	0.0678172	-0.224922	0	0.49148	-0.771496	2	---	2
217066_s_at	DMPK	19	19q13	0	0.117993	0.0785987	-0.391002	-0.245535	-0.868289	0	0.159398	0.463643	-0.419202	-0.205937	0	0.322385	-0.739698	2	---	2
1569402_at	MEIS3	19	19q13	0	-0.353552	0.891714	-0.470993	-0.234029	-1.06334	0	0.156369	0.220926	-0.45271	-0.0997172	0	0.276855	-0.579501	2	---	2
202617_s_at	MECP2	X	Xq28	0	-0.109418	0.225697	-0.196289	-0.191587	-0.544837	0	-0.344067	0.0268559	-0.275718	-0.0117567	0	0.468596	-0.712473	2	---	2
242706_s_at	CRSP3		---	0	0.248283	0.237845	-0.136169	-0.273521	-0.550009	0	0.324026	-0.986031	-0.276382	-0.38302	0	0.508232	-0.695509	2	---	2
213038_at	IBRDC3	1	1p35	0	0.0653855	0.980845	-0.0779162	0.301719	-0.252817	0	-0.374654	0.245699	-0.397176	0.132061	0	0.527932	-0.43814	2	---	3
232350_x_at	GPR161	1	1q24	0	-0.0941271	-0.0265243	-0.00107019	-0.172373	-0.594593	0	0.0532929	0.157227	-0.375624	0.0903966	0	0.538825	-0.37583	2	---	3
206090_s_at	DISC1	1	1q42	0	-0.0415479	0.42585	0.0558714	0.00611753	-0.806331	0	-0.0673932	0.373499	-0.0281786	-0.180571	0	0.690224	-0.213731	2	---	3
218935_at	EHD3	2	2p21	0	0.0223706	0.843214	0.111739	0.0948748	-0.287213	0	-0.224177	0.123667	0.0502456	-0.235992	0	0.871698	-0.237887	2	---	3
235729_at	ZNF514	2	2q11	0	0.0842367	0.203376	0.0458033	-0.502843	-0.724592	0	-0.44071	-0.40161	-0.611839	-0.301929	0	1.02038	-0.401311	2	---	3
227078_at	MGC52022	3	3p21	0	0.122307	0.544908	-0.0304269	0.110618	-0.110812	0	0.130299	0.39935	-0.243005	0.0774667	0	0.610175	-0.37769	2	---	3
214954_at	KIAA0527	3	3p23	0	0.25053	0.533197	-0.269016	-0.0893321	-0.578415	0	0.128162	0.0118475	0.0445968	-0.0353331	0	0.437845	-0.510228	2	---	3
204392_at	CAMK1	3	3p25	0	0.239691	0.617878	0.0362982	-0.165001	-0.27041	0	-0.1455	0.217076	-0.557965	0.140912	0	0.57308	-0.382563	2	---	3
235219_at	LOC116349	5	5p15	0	0.092027	0.148219	-0.150815	-0.395008	-1.01418	0	-0.169145	0.00673577	-0.525195	0.142862	0	0.913542	-0.404288	2	---	3
218212_s_at	MOCS2	5	5q11	0	0.3007	0.730245	0.298282	0.0420966	-0.359933	0	-0.53263	0.136678	0.0800329	-0.342384	0	0.751711	-0.216222	2	---	3
205367_at	APS	7	7q22	0	-0.0500497	0.0132655	0.0504284	-0.304887	-0.700448	0	0.318078	0.018017	-0.00939173	0.0510677	0	0.522833	-0.198629	2	---	3
212866_at	LOC203069	8	8p21	0	0.249157	0.625862	-0.404264	0.0222829	-0.612904	0	-0.202156	0.370437	-0.391734	-0.402651	0	0.653231	-0.515628	2	---	3
202452_at	C9orf60	9	9q34	0	9.34731e-05	0.672277	-0.328705	-0.222439	-0.723081	0	-0.200565	0.43935	-0.427441	-0.426494	0	0.505571	-0.2031	2	---	3
218330_s_at	NAV2	11	11p15	0	-0.0801464	0.613034	0.5623	0.135254	-0.814777	0	0.286867	-0.37905	0.014764	0.23381	0	0.523666	-0.222501	2	---	3
200742_s_at	TPP1	11	11p15	0	0.0524024	0.580777	-0.322906	-0.493795	-0.696697	0	0.0928472	-0.183886	-0.0835918	-0.672781	0	0.514603	-0.541459	2	---	3
203683_s_at	VEGFB	11	11q13	0	0.202496	0.882724	-0.375341	-0.00778231	-0.772457	0	-0.288159	0.109988	-0.277811	-0.415167	0	1.35128	-0.814998	2	---	3
235439_at	RBMS2	12	12q13	0	0.0176759	0.890059	0.0614046	0.181027	-0.190881	0	-0.207079	0.168259	0.0440594	0.0953069	0	0.967708	-0.43835	2	---	3
226799_at	FGD6	12	12q22	0	0.0599399	0.629583	-0.205361	-0.00328353	-0.276612	0	0.295386	-0.190635	0.199279	-0.220979	0	0.905295	-0.340997	2	---	3
1564637_a_at	FLJ38426	15	15q14	0	0.0363886	0.621716	-0.082031	0.0247486	-0.226597	0	-0.31714	0.241816	-0.158352	-0.687809	0	0.507091	-0.399626	2	---	3
218537_at	HCFC1R1	16	16p13	0	0.360243	0.595407	-0.328528	-0.128798	-0.80268	0	-0.44866	0.0887133	-0.389743	-0.338877	0	0.715418	-0.474828	2	---	3
212739_s_at	NME4	16	16p13	0	0.307854	0.802327	-0.201867	-0.0334418	-0.370512	0	-0.317889	0.227406	-0.245198	-0.711396	0	0.543556	-0.527816	2	---	3
201556_s_at	VAMP2	17	17p13	0	0.548689	0.579706	0.0500675	-0.191263	-1.26625	0	-0.129752	0.467325	-0.167944	-0.0302683	0	1.05595	-0.99431	2	---	3
203793_x_at	PCGF2	17	17q12	0	0.231934	0.193612	-0.181878	0.0329072	-0.719054	0	-0.333554	-0.389388	0.0661448	-0.419967	0	0.793542	-0.49716	2	---	3
227159_at	LGP1	17	17q21	0	-0.0326872	0.689996	-0.371939	-0.185059	-1.26536	0	-0.318613	0.70845	-0.146606	0.128024	0	0.868751	-0.372314	2	---	3
212697_at	LOC162427	17	17q21	0	0.0264164	0.833525	-0.131524	0.0599916	-0.589496	0	0.0360922	-0.08047	-0.185696	0.130428	0	0.648794	-0.4216	2	---	3
1569114_at	TRIM37	17	17q23	0	0.332302	0.391784	-0.21777	0.190936	-0.602172	0	0.332634	0.182401	0.132985	-0.186111	0	0.942891	-0.700087	2	---	3
218110_at	XAB2	19	19p13	0	-0.0350087	0.752629	-0.197616	0.161267	-0.73056	0	-0.524104	0.781532	-0.0310148	0.0748909	0	0.962567	-0.387782	2	---	3
200623_s_at	CALM3	19	19q13	0	-0.125403	0.685993	-0.569757	0.0698796	-1.02968	0	-0.464151	0.480164	-0.158378	-0.468656	0	0.902335	-0.778684	2	---	3
223284_at	KLP1	19	19q13	0	0.141403	0.3506	-0.150374	0.015134	-0.51961	0	-0.255034	0.479571	-0.166397	-0.350818	0	0.650325	-0.243488	2	---	3
227096_at	SBBI54	19	19q13	0	0.0938105	0.577241	-0.0537319	0.0518601	-0.876417	0	-0.248667	0.519422	-0.415356	0.135126	0	1.06935	-0.795054	2	---	3
217903_at	STRN4	19	19q13	0	0.0163807	0.515392	-0.356626	0.150075	-0.757107	0	-0.16796	0.474577	-0.102415	-0.280167	0	0.61818	-0.431822	2	---	3
236269_at	ZNF628	19	19q13	0	-0.114522	0.561589	0.0933601	0.279823	-0.636987	0	-0.099279	-0.0997249	0.100617	0.145338	0	0.643052	-0.372126	2	---	3
202572_s_at	DLGAP4	20	20q11	0	-0.0851033	0.212773	-0.244068	-0.31232	-0.992732	0	-0.119134	0.131873	0.0777999	0.198351	0	1.51324	-1.64423	2	---	3
239067_s_at	PANX2	22	22q13	0	0.502489	0.823136	-0.365806	0.189727	-0.824262	0	0.0394293	-0.0354472	-0.127241	0.0608636	0	0.545295	-0.718176	2	---	3
228151_at	---		---	0	-0.134234	0.65166	-0.0358456	0.245784	-0.124935	0	-0.462852	0.0159149	-0.323178	-0.107413	0	0.564146	-0.267099	2	---	3
240432_x_at	---		---	0	0.110862	0.341451	0.0908244	-0.0100173	-0.528597	0	0.443265	0.287358	0.116084	0.535516	0	0.624531	-0.794204	2	---	3
226713_at	C3orf6		---	0	0.114034	0.526023	0.0487007	-0.0099382	-0.250433	0	0.00364268	-0.305138	0.170344	0.107679	0	0.500921	-0.235661	2	---	3
210319_x_at	MSX2		---	0	-0.0577709	0.23564	-0.213212	-0.199726	-0.550944	0	0.258894	-0.0873741	0.153951	-0.248553	0	0.636453	-0.443053	2	---	3
205924_at	RAB3B		---	0	0.0214183	1.28069	-0.120699	0.0425041	-0.6909	0	-0.13417	-0.0215403	-0.0807772	-0.601989	0	0.756827	-0.63415	2	---	3
224959_at	SLC26A2		---	0	-0.138858	0.533575	0.29352	0.285023	-0.380927	0	0.133611	0.274834	0.280735	0.179661	0	0.636952	-0.530787	2	---	3
37892_at	COL11A1	1	1p21	0	-0.0909431	0.462138	-0.346484	-0.142211	-1.02273	0	0.0664724	-0.179675	0.0781681	0.0431446	0	0.106711	0.399684	2	---	---
200636_s_at	PTPRF	1	1p34	0	-0.0745196	0.366054	0.0483988	-0.087725	-0.572029	0	0.238655	-0.217442	0.0497746	0.286567	0	0.0557158	-0.00350995	2	---	---
219305_x_at	FBXO2	1	1p36	0	0.216913	0.872135	-0.186132	-0.222599	-0.552724	0	-0.313165	0.31029	-0.317106	-0.115179	0	0.452196	-0.386519	2	---	---
201842_s_at	EFEMP1	2	2p16	0	-0.0527124	1.64994	0.0903529	0.386452	-0.647836	0	0.031683	0.028823	0.16703	0.164364	0	-0.0701554	0.410877	2	---	---
203336_s_at	ITGB1BP1	2	2p25	0	0.174307	0.532993	0.145475	0.179641	-0.168723	0	-0.323553	-0.538445	-0.190434	-0.0516471	0	-0.0326583	0.0154017	2	---	---
209940_at	PARP3	3	3p21	0	0.200224	0.549092	-0.129419	-0.229063	-0.463472	0	0.0571634	0.227206	0.00215795	-0.104958	0	0.133359	-0.157408	2	---	---
204136_at	COL7A1	3	3p21	0	-0.180182	0.0911601	-0.00746134	-0.35281	-0.545913	0	0.497806	-0.486967	-0.277649	-0.484299	0	-0.529466	0.421094	2	---	---
205301_s_at	OGG1	3	3p26	0	-0.1349	0.312751	-0.0586145	0.228047	-0.606815	0	-0.0641798	0.483185	-0.428528	0.0593883	0	0.330994	-0.300472	2	---	---
1569150_x_at	PDLIM7	5	5q35	0	-0.266831	1.15183	-0.179169	-0.407303	-0.896323	0	0.528822	0.760081	-0.673793	-0.137866	0	0.0444662	-1.14996	2	---	---
205207_at	IL6	7	7p21	0	0.394834	0.629287	0.0315413	0.297578	-0.685903	0	0.124826	0.126722	0.539069	0.867147	0	0.271499	0.551864	2	---	---
225288_at	COL27A1	9	9q32	0	-0.115078	0.0874449	-0.160848	-0.346575	-0.802708	0	0.112533	0.643663	0.293675	0.702478	0	0.241174	-0.486672	2	---	---
1556138_a_at	COL5A1	9	9q34	0	0.0286678	1.30619	-0.151972	0.121477	-0.376078	0	-0.141565	0.14931	0.40925	0.446389	0	0.171076	-0.0756886	2	---	---
203074_at	ANXA8	10	10q11	0	-0.00242256	0.63939	-0.0288961	0.209949	-0.385466	0	0.0456303	-0.0602132	-0.0171772	-0.762551	0	-0.149761	-0.587177	2	---	---
201288_at	ARHGDIB	12	12p12	0	0.0549349	0.941088	-0.0832308	0.11034	-0.350218	0	-0.61048	0.0759786	-0.193909	-0.643219	0	0.00648887	-0.524187	2	---	---
211964_at	COL4A2	13	13q34	0	-0.173185	0.664073	-0.167462	-0.178163	-0.518008	0	0.229962	-0.0707386	0.10155	-0.294189	0	-0.100488	-0.00209401	2	---	---
1557262_at	AP1G2	14	14q11	0	-0.221515	0.196633	-0.290961	-0.0681408	-0.581613	0	0.00070352	-0.101928	-0.32496	-0.215758	0	-0.213157	-0.164612	2	---	---
60528_at	PLA2G4B	15	15q15.1	0	0.138125	0.0967524	-0.0158762	-0.144471	-0.504531	0	0.123127	0.0975662	-0.0866064	-0.409662	0	0.255203	-0.293709	2	---	---
204534_at	VTN	17	17q11	0	0.01956	0.783935	-0.219042	-0.255203	-0.658064	0	0.200302	0.615639	0.101523	-0.274258	0	0.130259	-0.33414	2	---	---
217767_at	C3	19	19p13	0	-0.0857542	1.07741	-0.396673	-0.528978	-1.09104	0	0.227684	0.144236	0.0503239	-0.0513152	0	0.0257949	0.525533	2	---	---
211924_s_at	PLAUR	19	19q13	0	0.177475	1.04164	-0.0568314	-0.237904	-0.449085	0	1.93029	0.520301	-0.280201	0.129132	0	0.0904941	0.419401	2	---	---
206924_at	IL11	19	19q13	0	0.165708	2.09593	-0.108986	0.287587	-0.542361	0	0.137778	0.0662882	-0.0198544	-0.288213	0	0.325088	1.40753	2	---	---
209082_s_at	COL18A1	21	21q22	0	-0.250184	0.534195	-0.618703	-0.220736	-1.40526	0	0.251586	-0.259213	-0.154924	-0.117637	0	-0.206766	0.109273	2	---	---
202729_s_at	LTBP1		---	0	-0.135344	0.157671	-0.368186	-0.29496	-0.755665	0	0.442854	-0.0614595	0.0133256	0.195053	0	0.172034	-0.291222	2	---	---
222061_at	CD58	1	1p13	0	0.167894	0.222212	0.0943552	-0.263874	-0.683491	0	0.231711	0.134815	-0.364783	0.00683903	0	0.193891	0.0064638	2	---	---
214731_at	DKFZp547A023	1	1p13	0	-0.0489029	-0.0477353	-0.0297787	0.142521	-0.889639	0	0.271487	0.117493	0.273703	0.274344	0	-0.0184052	-0.441373	2	---	---
223849_s_at	MOV10	1	1p13	0	0.189343	0.573801	-0.0951282	-0.439507	-0.631448	0	-0.0186348	-0.189764	-0.47662	-0.315622	0	-0.134759	-0.310124	2	---	---
202269_x_at	GBP1	1	1p22	0	-0.161393	0.688694	0.0364032	-0.107306	-0.338372	0	0.985864	0.214116	-0.290489	0.174643	0	0.249989	0.294369	2	---	---
222862_s_at	AK5	1	1p31	0	0.367482	0.6505	0.128949	-0.13841	-0.400566	0	-0.0431013	0.293299	0.11239	0.274211	0	-0.318652	0.266942	2	---	---
218080_x_at	FAF1	1	1p33	0	0.0641425	0.596384	-0.0279974	0.287881	-0.286174	0	-0.109155	-0.0305456	-0.0246271	-0.510567	0	0.263207	0.273822	2	---	---
224217_s_at	FAF1	1	1p33	0	0.0691841	0.657332	0.0826233	0.172198	-0.162782	0	-0.397854	0.0217754	-0.0455898	-0.551281	0	0.240449	0.0781498	2	---	---
219988_s_at	FLJ10597	1	1p34	0	-0.000372729	0.326574	-0.0081335	-0.043665	-0.533164	0	-0.260414	0.270446	0.0581574	-0.448407	0	0.030454	0.181854	2	---	---
203900_at	KIAA0467	1	1p34	0	0.0526529	0.317543	-0.131346	-0.0511553	-0.526596	0	0.0268138	-0.288235	-0.248305	-0.26968	0	-0.00992179	0.0631253	2	---	---
205002_at	DJ159A19.3	1	1p36	0	0.158765	0.148667	0.113135	0.0527415	-0.572748	0	-0.116123	0.21992	-0.234284	-0.481478	0	0.00799174	-0.509251	2	---	---
221512_at	DKFZP564D0478	1	1p36	0	0.115735	0.445798	-0.299541	-0.178965	-0.583203	0	-0.0279796	0.402525	-0.0895065	-0.060445	0	0.425357	-0.129719	2	---	---
1569256_a_at	FAM43B	1	1p36	0	-0.0677959	0.283568	-0.0776203	0.108271	-0.501185	0	0.146595	-0.459438	-0.209439	0.0458785	0	-0.566099	0.421763	2	---	---
205025_at	HKR3	1	1p36	0	0.105173	0.857106	-0.400991	-0.0530122	-0.436362	0	-0.0971492	0.148987	-0.454769	-0.0871808	0	0.227811	-0.333369	2	---	---
243292_at	LOC388581	1	1p36	0	0.0206318	0.612402	-0.17143	0.0894109	-0.489692	0	-0.00878136	0.87307	-0.493872	0.28329	0	0.427676	-0.233882	2	---	---
219278_at	MAP3K6	1	1p36	0	-0.0125353	0.616724	0.00414653	0.0471324	-0.199467	0	0.0324699	-0.386624	0.214056	-0.360074	0	0.271984	-0.367984	2	---	---
1555783_x_at	PQLC2	1	1p36	0	0.0034651	0.63387	-0.170341	0.146132	-0.511638	0	0.0121257	0.467284	0.141989	0.444593	0	0.487498	0.314466	2	---	---
224659_at	SEPN1	1	1p36	0	-0.0299609	0.570629	-0.514375	-0.194453	-0.852054	0	-0.18707	0.352809	-0.300925	0.00718494	0	0.353664	-0.303055	2	---	---
236382_at	WDR8	1	1p36	0	-0.116501	0.625264	0.265998	0.283633	-0.453294	0	0.113045	-0.0472512	-0.331225	0.397002	0	-0.384887	0.168867	2	---	---
222443_s_at	RBM8A	1	1q12	0	0.185373	0.613328	0.0672926	0.0906534	-0.300732	0	-0.315605	-0.0802348	0.0111617	-0.0681064	0	-0.0352607	0.258619	2	---	---
223544_at	MGC13102	1	1q22	0	0.273701	0.0851807	-0.0399006	0.00651228	-0.536968	0	0.0699564	-0.0221919	0.159756	0.0737852	0	-0.133429	0.317445	2	---	---
219236_at	PAQR6	1	1q22	0	-0.0343122	0.145524	-0.213811	-0.287258	-0.768921	0	0.0423411	0.0372564	0.00162386	0.0892252	0	-0.238865	-0.0508612	2	---	---
218914_at	CGI-41	1	1q23	0	-0.0123146	0.226485	0.071306	-0.0575913	-0.625782	0	-0.081609	0.111524	-0.174919	-0.147511	0	-0.414863	0.0890917	2	---	---
228618_at	FLJ00193	1	1q23	0	-0.109273	0.130161	0.0669968	0.177213	-0.664035	0	-0.0631851	0.0176471	-0.0945024	-0.156944	0	-0.450351	-0.1204	2	---	---
212136_at	ATP2B4	1	1q32	0	-0.124853	0.821213	0.0887052	-0.200762	-0.505814	0	0.464343	0.16075	0.116395	-0.223113	0	0.0436512	-0.941898	2	---	---
227819_at	LGR6	1	1q32	0	0.126748	0.479739	0.0783825	-0.301023	-0.537637	0	0.332613	-0.0760073	0.0646029	0.232482	0	-0.00389494	-0.0608049	2	---	---
205154_at	LRRN5	1	1q32	0	-0.0489338	0.739577	-0.340571	0.0399071	-0.663157	0	0.191063	0.281467	0.261115	0.212706	0	-0.0210597	0.111881	2	---	---
227867_at	LOC129293	2	2p11	0	-0.0961463	0.781053	-0.104192	0.136349	-0.462263	0	-0.184588	-0.0362564	0.101923	0.230812	0	-0.327752	0.706403	2	---	---
220093_at	ANTXR1	2	2p13	0	0.00757486	0.616718	-0.189634	0.183141	-0.267692	0	0.163681	-0.00272338	0.522598	-0.11745	0	0.0602438	0.236348	2	---	---
230148_at	USP34	2	2p15	0	0.0125917	0.139143	-0.0102483	-0.239301	-0.685333	0	0.526363	-0.430824	-0.356789	-0.194038	0	-0.0284215	-0.387919	2	---	---
235662_at	MGC15407	2	2p16	0	-0.478992	0.314993	0.14582	0.0681825	-1.04231	0	0.122598	-0.243606	-0.394072	0.0551739	0	0.607746	-0.45934	2	---	---
226852_at	MTA3	2	2p21	0	-0.0233603	0.669556	-0.272494	0.206096	-0.609634	0	-0.217659	-0.0381173	-0.0452582	-0.422433	0	-0.00130157	0.20134	2	---	---
235256_s_at	GALM	2	2p22	0	0.105189	0.514775	0.138089	-0.0450549	-0.330092	0	-0.60385	0.0711176	0.0723982	-0.179659	0	0.336058	0.164413	2	---	---
232015_at	FAM59B	2	2p23	0	0.097625	0.538538	-0.231425	-0.248564	-0.588809	0	-0.641547	-0.304719	0.0215852	-0.381541	0	0.204322	-0.220808	2	---	---
230435_at	FLJ30851	2	2p23	0	-0.103108	0.627296	0.0146819	-0.0618536	-0.356967	0	-0.631373	0.170702	0.35113	-0.110654	0	0.0148718	-0.146328	2	---	---
235108_at	KCNK3	2	2p23	0	-0.250794	-0.018746	-0.310963	-0.185111	-0.915711	0	0.0514643	0.308283	-0.0197434	0.0424988	0	0.0399048	-0.161593	2	---	---
201241_at	DDX1	2	2p24	0	0.12737	0.602172	0.104975	0.141506	-0.189598	0	-0.33435	-0.125223	0.139565	-0.178088	0	0.0705287	0.059117	2	---	---
212909_at	LYPDC1	2	2q21	0	0.380794	1.15712	-0.122083	0.12447	-0.552455	0	0.0931395	-0.445242	-0.214838	0.268343	0	-0.544262	0.0146036	2	---	---
207266_x_at	RBMS1	2	2q24	0	-0.0548129	0.775479	-0.13237	0.0446728	-0.29737	0	-0.0106227	0.0874373	0.0628329	-0.52827	0	0.404484	0.036205	2	---	---
1557570_a_at	LOC285084	2	2q31	0	-0.0521441	0.119845	0.139305	-0.480848	-0.880602	0	0.170434	0.235175	-0.106047	0.0585744	0	-0.609631	0.194881	2	---	---
1555598_a_at	DUSP19	2	2q32	0	0.365633	0.732402	0.0448527	0.0074932	-0.174687	0	0.340811	0.0266364	0.214596	0.432163	0	-0.601524	0.167796	2	---	---
202794_at	INPP1	2	2q32	0	-0.0248793	0.818972	-0.148304	0.142838	-0.26384	0	-0.0343068	-0.0936088	-0.00115554	0.390176	0	-0.0453281	0.310268	2	---	---
206118_at	STAT4	2	2q32	0	-0.0256179	0.0770302	-0.107393	-0.0513897	-0.772876	0	0.343694	-0.0822515	0.0244217	-0.186553	0	-0.850932	0.453231	2	---	---
1561589_a_at	NBEAL1	2	2q33	0	0.237132	0.658615	0.108222	0.0954303	-0.0921624	0	0.341838	-0.424521	-0.0131524	0.152754	0	-0.0598222	0.0336679	2	---	---
222877_at	NRP2	2	2q33	0	-0.235566	0.426496	0.00172176	-0.355102	-0.648129	0	-0.364698	0.2457	0.0261631	-0.05296	0	-0.0518207	-0.20538	2	---	---
210841_s_at	NRP2	2	2q33	0	-0.111479	0.66425	0.0968439	-0.114463	-0.355186	0	-0.0576788	-0.120616	0.170472	0.0815471	0	-0.275942	0.189772	2	---	---
226168_at	LOC130617	2	2q35	0	0.135486	0.631468	-0.0708879	-0.00361914	-0.292173	0	-0.364039	0.0544219	0.0315743	-0.0430627	0	0.312773	0.0858154	2	---	---
233177_s_at	MR-1	2	2q35	0	0.00642624	0.200821	-0.054885	-0.156123	-0.600041	0	-0.0685619	-0.343887	0.379221	-0.146206	0	0.231926	0.0395245	2	---	---
208072_s_at	DGKD	2	2q37	0	-0.278651	0.669547	-0.144195	0.215522	-0.591836	0	-0.122988	-0.067509	0.1	-0.100685	0	-0.163235	0.139238	2	---	---
1560133_at	TNRC15	2	2q37	0	-0.013902	0.03208	0.0863534	0.0260258	-0.537678	0	-0.0794529	0.345902	-0.079062	1.62174	0	-0.0803285	0.00282609	2	---	---
201419_at	BAP1	3	3p21	0	0.0524906	0.685728	-0.505932	-0.142935	-0.690606	0	-0.33573	0.0588156	-0.105995	-0.235557	0	-0.0633717	0.138632	2	---	---
238518_x_at	GLYCTK	3	3p21	0	-0.200448	0.592786	-0.115286	0.111866	-0.349947	0	0.125737	0.405153	-0.411253	0.311605	0	0.10603	0.0607209	2	---	---
33850_at	MAP4	3	3p21	0	-0.0642432	0.393056	-0.344303	0.144937	-0.708844	0	-0.108768	0.369465	-0.246157	-0.382777	0	0.215075	-0.335334	2	---	---
224821_at	MGC15429	3	3p21	0	0.0109223	0.624659	-0.287563	-0.016104	-0.623973	0	-0.506323	0.576904	-0.192053	-0.673131	0	0.527414	0.174095	2	---	---
213338_at	RIS1	3	3p21	0	0.204192	1.16302	0.048215	0.472834	-0.071366	0	0.472401	-0.434687	0.224672	0.165348	0	0.0101107	0.00829367	2	---	---
222986_s_at	SCOTIN	3	3p21	0	0.11366	0.577204	-0.347122	0.0578477	-0.555531	0	0.0179852	0.127761	-0.3719	0.32437	0	0.0296687	0.598882	2	---	---
203071_at	SEMA3B	3	3p21	0	-0.0958482	0.323662	-0.196184	0.0318187	-0.537764	0	0.466359	0.371238	-0.319732	-0.0145035	0	-0.109626	-0.269121	2	---	---
221572_s_at	SLC26A6	3	3p21	0	0.0135963	0.267794	-0.34052	-0.272667	-0.726692	0	0.302585	0.378942	-0.592584	0.0234299	0	0.115703	-0.137284	2	---	---
201903_at	UQCRC1	3	3p21	0	0.188074	0.711596	-0.391213	-0.176118	-0.610517	0	-0.190574	0.400367	-0.347535	0.0472402	0	0.116102	-0.190664	2	---	---
217734_s_at	WDR6	3	3p21	0	0.0359416	0.37184	0.219688	0.0346525	-0.549357	0	0.119675	-0.049164	-0.322526	-0.0813665	0	0.148496	0.151809	2	---	---
235962_at	AZI2	3	3p24	0	0.0394792	0.74563	0.186859	0.0819897	-0.261515	0	-0.128853	-0.193684	-0.00705706	0.20274	0	-0.007421	0.320714	2	---	---
203368_at	CRELD1	3	3p25	0	0.179132	0.138608	-0.0839689	-0.12221	-0.536652	0	0.0673259	0.043997	-0.421762	-0.0849296	0	-0.132474	0.0941156	2	---	---
208782_at	FSTL1	3	3q13	0	-0.235016	0.539601	-0.0688275	0.13511	-0.336093	0	0.174245	-0.202139	0.215692	0.35548	0	-0.0303392	0.064011	2	---	---
1557578_at	PHLDB2	3	3q13	0	0.030496	0.450834	0.523066	0.191665	-0.658421	0	1.6455	0.523913	-0.576767	1.99582	0	0.354845	-0.155509	2	---	---
225242_s_at	URB	3	3q13	0	-0.167071	0.643876	-0.698064	-0.100158	-1.03676	0	-0.0392661	0.115384	-0.013957	0.847195	0	0.148167	-0.456682	2	---	---
212822_at	HEG1	3	3q21	0	-0.0367795	0.867023	-0.0488193	0.37342	-0.592556	0	-0.292903	0.127134	0.145557	0.0412746	0	-0.249662	-0.287994	2	---	---
225185_at	MRAS	3	3q22	0	0.217975	0.604887	0.147446	0.115069	-0.0992271	0	0.0858951	-0.188418	0.0916713	-0.0483468	0	0.0149527	0.245547	2	---	---
238804_at	LOC440998	3	3q29	0	-0.0186188	0.431652	0.15205	0.0942304	-0.764753	0	0.0863625	0.490414	0.0480353	0.142505	0	-0.385166	0.171682	2	---	---
1555774_at	ZAR1	4	4p11	0	-0.0411379	0.0761905	-0.142125	0.0166661	-0.500781	0	0.085566	0	0.106491	0.24899	0	0.142087	0.0943908	2	---	---
219432_at	EVC	4	4p16	0	0.390523	0.295866	-0.0588366	-0.265921	-0.629963	0	0.0163672	0.0645624	-0.234054	0.207952	0	-0.107497	-0.024609	2	---	---
242594_at	FAM44A	4	4p16	0	-0.028661	0.413517	0.0269571	0.183029	-0.505601	0	0.0972637	-0.0770341	0.118754	-0.0207489	0	0.348378	0.103189	2	---	---
205059_s_at	IDUA	4	4p16	0	-0.103833	0.823338	-0.203404	-0.299173	-0.950177	0	0.162437	0.0651834	-0.0288617	-0.44261	0	0.127795	-0.102916	2	---	---
242079_at	RGS12	4	4p16	0	-0.306431	0.431016	0.0457746	-0.0244781	-0.554797	0	0.215709	0.56157	-0.748814	0.00788792	0	0.36863	-0.199302	2	---	---
201162_at	IGFBP7	4	4q12	0	0.218577	1.23074	-0.0794553	-0.084339	-0.488352	0	0.369699	-0.451564	0.17799	0.524601	0	-0.0096685	0.120332	2	---	---
214765_s_at	ASAHL	4	4q21	0	0.281685	0.24892	-0.0707702	0.00104744	-0.699475	0	0.0344972	0.304068	-0.246532	0.00268548	0	0.339902	-0.109349	2	---	---
208656_s_at	CCNI	4	4q21	0	-0.110277	0.525304	0.0696254	0.0053226	-0.342701	0	-0.108193	-0.236494	0.0602923	-0.261104	0	0.243865	-0.293526	2	---	---
205061_s_at	EXOSC9	4	4q27	0	0.209916	0.589553	-0.202014	0.212364	-0.281449	0	-0.457027	0.0159123	-0.315398	-0.343346	0	-0.0214082	0.45538	2	---	---
1552580_at	FLJ25801	4	4q35	0	-0.150566	0.695998	0.15113	0.137407	-0.184299	0	0.261305	0.639591	0.196943	0.483848	0	-0.0429737	0.249979	2	---	---
201278_at	DAB2	5	5p13	0	-0.21233	0.62022	0.0395687	-0.00626557	-0.41015	0	-0.35879	-0.133832	0.0815494	-0.491403	0	0.0995651	0.0306893	2	---	---
201095_at	DAP	5	5p15	0	0.0940997	0.719469	-0.258093	-0.284668	-0.503795	0	-0.401557	-0.314103	0.182511	-0.705426	0	0.276842	-0.0121975	2	---	---
203415_at	PDCD6	5	5p15	0	0.353955	0.503079	-0.0993249	-0.239684	-0.52197	0	-0.0454903	-0.00437721	-0.175802	-0.423852	0	0.142994	0.258568	2	---	---
226125_at	SLC9A3	5	5p15	0	0.0877768	0.543239	-0.0315674	0.205346	-0.622006	0	-0.198175	-0.684601	-0.391733	-0.539208	0	0.125409	-0.480974	2	---	---
210958_s_at	MAST4	5	5q12	0	-0.1341	0.0967193	0.214711	0.0688364	-0.757325	0	0.694292	0.41897	0.161362	-0.118785	0	-0.810854	0.56515	2	---	---
200764_s_at	CTNNA1	5	5q31	0	0.186609	0.501295	-0.0256511	-0.262257	-0.390166	0	0.0979499	-0.320261	-0.0172433	-0.427631	0	0.15707	-0.335668	2	---	---
202042_at	HARS	5	5q31	0	0.0162778	0.772877	-0.0695771	0.324941	-0.317417	0	-0.118244	0.384392	-0.262147	0.207241	0	0.000796521	-0.0297353	2	---	---
209252_at	HARSL	5	5q31	0	0.0967518	0.585541	-0.157663	0.033791	-0.475321	0	-0.285145	0.0378855	0.0246179	-0.186748	0	0.115007	0.193247	2	---	---
238659_at	KIAA0141	5	5q31	0	-0.0359681	0.230032	0.035416	0.267765	-1.09637	0	0.110052	0.0884423	-0.252086	0.190569	0	0.149048	-0.191969	2	---	---
222422_s_at	NDFIP1	5	5q31	0	0.310299	0.438858	-0.266174	-0.132254	-0.604864	0	0.000816928	-0.429339	-0.241666	0.369364	0	0.40436	-0.318224	2	---	---
208652_at	PPP2CA	5	5q31	0	0.132737	0.507676	0.0310187	-0.0646551	-0.16136	0	-0.100338	0.653829	0.11911	-0.424336	0	0.0912061	-0.0202272	2	---	---
1553102_a_at	DKFZP434C171	5	5q33	0	0.107586	0.232987	0.0167013	0.0551687	-0.557299	0	-0.376224	0.0540549	-0.0729721	-0.666293	0	0.258936	0.106457	2	---	---
220296_at	GALNT10	5	5q33	0	-0.435208	0.519459	0.216019	0.106957	-0.458497	0	0.479192	0.169833	0.148818	0.775497	0	-0.0422407	-0.0169962	2	---	---
235914_at	SYNPO	5	5q33	0	-0.0612687	0.595456	-0.24914	0.164169	-0.258811	0	-0.0671958	0.032226	0.0738297	-0.022155	0	-0.458941	-0.170385	2	---	---
224232_s_at	PX19	5	5q35	0	0.241376	0.761886	-0.101932	0.283572	-0.188275	0	-0.364902	0.829316	-0.379922	0.0822189	0	0.229069	0.313601	2	---	---
225251_at	RAB24	5	5q35	0	0.110453	0.210558	0.202742	0.0465847	-0.565349	0	-0.250733	0.102973	-0.116645	0.0484912	0	0.315915	-0.0270617	2	---	---
203813_s_at	SLIT3	5	5q35	0	0.276353	0.827894	-0.176943	-0.533626	-0.744515	0	0.258013	0.411011	-0.243111	0.323314	0	0.365727	-0.453145	2	---	---
40420_at	STK10	5	5q35	0	0.0554682	0.836782	0.0124656	0.0606442	-0.250065	0	-0.352533	0.0410802	-0.0972839	-0.170363	0	0.186756	0.212652	2	---	---
231263_at	C6orf81	6	6p21	0	-0.0385894	0.532645	-0.294571	0.180058	-0.571549	0	-0.304115	0.237024	0.0854451	-0.0620204	0	-0.65621	-0.0718501	2	---	---
209680_s_at	KIFC1	6	6p21	0	0.0416702	-0.0984962	-0.214666	0.130656	-0.927146	0	-0.155378	-0.214807	-0.635993	-0.494913	0	0.156347	0.0251631	2	---	---
218061_at	MEA	6	6p21	0	0.200066	0.737715	-0.086025	0.206525	-0.0849178	0	-0.482389	0.343311	-0.251136	-0.315298	0	0.170746	0.203599	2	---	---
215100_at	C6orf105	6	6p24	0	0.12767	0.801524	-0.0894798	-0.0643409	-0.262328	0	0.0563177	-0.51703	-0.273758	-0.435825	0	-0.436084	-0.0960954	2	---	---
214023_x_at	RP11-506K6.1	6	6p25	0	0.404467	1.05466	-0.00275917	-0.126672	-0.350175	0	-0.0418745	0.0616132	0.259282	-0.0633475	0	0.106906	0.523797	2	---	---
209708_at	MOXD1	6	6q23	0	0.265849	0.615085	-0.0546113	-0.219557	-0.342156	0	-0.0533591	-0.37165	0.275283	0.21514	0	-0.67511	-0.14595	2	---	---
207201_s_at	SLC22A1	6	6q26	0	0.0534468	0.708887	-0.0645612	0.279703	-0.428349	0	-0.200923	0.406631	0.357092	0.446473	0	0.138036	-0.167502	2	---	---
1569648_at	DACT2	6	6q27	0	-0.0325038	0.0519471	-0.146451	-0.0849598	-0.573385	0	0.0405142	0.0534304	0.00219117	-0.287632	0	-0.190862	-0.0732739	2	---	---
209445_x_at	FLJ10803	7	7p13	0	0.0861294	0.568073	-0.113736	-0.0061574	-0.195072	0	-0.208525	0.0540586	-0.0591512	-0.422446	0	0.30899	-0.0296702	2	---	---
244046_at	URG4	7	7p13	0	-0.515967	0.265654	0.138983	-0.200995	-1.04645	0	-0.353252	0.00218354	-0.402554	-0.105698	0	0.205647	0.114802	2	---	---
244457_at	FAM20C	7	7p22	0	0.0220649	0.76844	0.188071	-0.118354	-0.582536	0	0.46847	0.474959	0.152898	0.511572	0	-0.298184	0.185361	2	---	---
204202_at	IQCE	7	7p22	0	0.0819329	0.55334	-0.0901665	-0.245818	-0.598612	0	-0.349324	-0.464052	0.0510731	-0.192542	0	-0.690032	-0.00263843	2	---	---
212555_at	PRKAR1B	7	7p22	0	-0.0672591	0.567197	-0.222698	-0.124777	-0.414876	0	0.116448	0.33962	0.121972	-0.212591	0	-0.0381698	-0.183221	2	---	---
226364_at	HIP1	7	7q11	0	0.199775	0.340955	0.0514492	0.167452	-0.576161	0	-0.476394	0.0465748	-0.480039	0.0172913	0	0.357189	0.0690578	2	---	---
204729_s_at	STX1A	7	7q11	0	0.120345	0.113119	0.101391	0.00688425	-0.698442	0	-0.148784	-0.0280185	0.462942	0.340736	0	0.0502416	-0.236044	2	---	---
204148_s_at	ZP3 /// POMZP3	7	7q11	0	0.0201678	0.668784	-0.239665	0.078379	-0.376565	0	-0.358911	0.480635	-0.309704	0.159255	0	0.0339332	0.184401	2	---	---
223376_s_at	BRI3	7	7q21	0	0.326632	0.91469	0.182669	0.121825	-0.162685	0	-0.405487	0.136951	0.0749402	-0.569975	0	-0.00361764	0.0316885	2	---	---
201527_at	ATP6V1F	7	7q32	0	0.128215	0.766455	-0.130622	0.05179	-0.176499	0	-0.293908	0.509011	-0.143351	-0.714889	0	0.223208	0.117881	2	---	---
212814_at	KIAA0828	7	7q32	0	0.140532	0.629944	0.365671	-0.206813	-0.562916	0	-0.334213	-0.0482211	0.239486	0.258221	0	0.22296	0.163414	2	---	---
232317_at	PLXNA4	7	7q32	0	0.367737	0.8537	-0.131422	0.175479	-0.363306	0	0.273145	0.450976	-0.0563016	0.363884	0	0.013169	-0.0505138	2	---	---
222421_at	UBE2H	7	7q32	0	0.200486	0.786224	-0.0365577	-0.0249207	-0.380762	0	-0.0538447	0.203207	0.0243606	-0.254904	0	0.210804	-0.201173	2	---	---
241353_s_at	LOC202775	7	7q34	0	0.139252	0.514039	-0.0733792	0.10718	-0.0948471	0	-0.159887	-0.158071	-0.0532225	0.225326	0	-0.0929956	0.258956	2	---	---
225848_at	FLJ31413	7	7q36	0	0.153499	0.791378	-0.140483	0.0103391	-0.214763	0	-0.381272	-0.205731	0.094898	0.0374758	0	0.274802	0.176432	2	---	---
213367_at	LOC155060	7	7q36	0	-0.2798	0.50823	0.233764	-0.0965769	-0.633165	0	0.0684517	-0.000655459	-0.201489	-0.237776	0	-0.196185	0.00234146	2	---	---
1556224_a_at	LOC155060	7	7q36	0	-0.0916587	0.515086	-0.0406312	-0.288477	-0.467224	0	-0.114037	0.282718	0.283542	-0.245214	0	-0.134946	-0.359291	2	---	---
228226_s_at	MGC33584	7	7q36	0	0.118101	0.0913389	-0.155386	-0.0218473	-0.560503	0	-0.294472	0.231479	-0.178548	-0.237788	0	0.561599	0.128438	2	---	---
225177_at	RAB11FIP1	8	8p11	0	0.0581273	0.624314	-0.338575	0.0329319	-0.3475	0	-0.217181	-0.099985	0.363021	-0.138596	0	0.0672655	0.0275492	2	---	---
236634_at	FLJ25402	8	8p22	0	0.182613	0.686091	-0.125265	-0.0448837	-0.554952	0	-0.543673	-0.322967	0.065954	0.103177	0	-0.0684516	0.115816	2	---	---
1562904_s_at	---	8	8p23	0	0.354631	0.23713	-0.256033	-0.0532841	-0.829307	0	-0.136863	-0.27378	0.334894	0.0477429	0	0.0466473	-0.124313	2	---	---
65585_at	MGC16279	8	8p23	0	0.105908	0.734073	-0.314872	0.0048069	-0.662396	0	-0.352182	0.68024	0.368783	-0.447563	0	-0.03575	-0.0101853	2	---	---
218516_s_at	IMPA3	8	8q12	0	0.236449	0.664971	-0.200266	0.122438	-0.256919	0	0.113384	-0.309202	0.00142449	-0.2504	0	0.124984	-0.283733	2	---	---
1560021_at	RPS20	8	8q12	0	0.00875186	0.201384	0.081151	0.0594886	-0.542336	0	-0.237422	0.378875	-0.195307	-0.226067	0	-0.0676789	-0.228451	2	---	---
226165_at	LOC401466	8	8q21	0	0.0567912	0.686308	0.184534	0.278908	-0.0434673	0	-0.165379	0.158269	-0.135578	0.208053	0	-0.00283809	0.242583	2	---	---
223110_at	DKFZP434I116	8	8q22	0	0.0791075	0.509541	-0.0970916	-0.12243	-0.276576	0	-0.183656	-0.122496	-0.131207	-0.618275	0	-0.0381773	0.135686	2	---	---
244420_at	RUNX1T1	8	8q22	0	-0.180185	0.177462	-0.080115	0.0232391	-0.55158	0	-0.107308	0.0669897	0.247603	0.143326	0	-0.24107	0.268384	2	---	---
33132_at	CPSF1	8	8q24	0	0.0423602	0.481477	-0.403468	-0.0721116	-0.507702	0	-0.121383	0.246814	-0.259608	-0.223861	0	0.149677	-0.411861	2	---	---
1568605_at	JRK	8	8q24	0	-0.201308	0.335394	-0.156434	0.000978067	-0.673016	0	-0.449065	0.539844	0.151731	0.0481227	0	0.0303424	-0.553769	2	---	---
225949_at	NRBP2	8	8q24	0	0.0468887	0.101032	0.197773	0.0187285	-0.695924	0	0.0861503	-0.0877905	-0.369385	-0.0514098	0	-0.162812	-0.107373	2	---	---
229802_at	WISP1	8	8q24	0	0.146896	0.0917905	0.0326471	-0.0748984	-0.577065	0	0.029	0.197583	0.192202	0.0439091	0	-0.335347	0.0179425	2	---	---
204050_s_at	CLTA	9	9p13	0	0.153206	0.744863	0.202569	0.128863	-0.317722	0	-0.14591	0.0235165	0.0301354	-0.483326	0	0.210838	0.266904	2	---	---
200960_x_at	CLTA	9	9p13	0	0.155792	0.778326	0.0450986	0.0970797	-0.176816	0	-0.285306	0.0847834	0.0818089	-0.697328	0	0.0330606	0.212125	2	---	---
206549_at	INSL4	9	9p24	0	-0.0978101	0.405168	0.268906	-0.234337	-0.839731	0	0.175295	-0.0993109	0.214251	0.406229	0	0.175083	-0.325724	2	---	---
228176_at	EDG3	9	9q22	0	-0.141631	1.16721	-0.256068	-0.0505241	-0.834036	0	0.314496	-0.0979622	0.0725939	0.343149	0	0.465088	0.494488	2	---	---
212428_at	KIAA0368	9	9q31	0	0.060768	0.534828	0.0805026	0.0534863	-0.238121	0	-0.128255	-0.107979	0.0882172	-0.585872	0	0.19042	-0.0878912	2	---	---
1552277_a_at	MGC17337	9	9q31	0	0.148522	0.586036	-0.0958602	-0.037499	-0.146786	0	-0.208951	-0.296088	0.187152	-0.215775	0	0.155149	0.232651	2	---	---
203384_s_at	GOLGA1	9	9q33	0	0.0487905	0.519193	-0.0963391	0.0760567	-0.183938	0	-0.243311	0.179229	-0.0131544	0.160511	0	0.0507582	-0.16897	2	---	---
226027_at	C9orf119	9	9q34	0	0.17839	0.729181	-0.306836	0.145496	-0.345062	0	-0.237745	0.0802647	-0.190116	-0.147057	0	0.451945	0.306917	2	---	---
223019_at	C9orf88	9	9q34	0	-0.0277524	0.571507	-0.31317	-0.111976	-0.433302	0	-0.13196	0.351202	0.173555	0.0156125	0	0.254491	-0.331143	2	---	---
224794_s_at	CEECAM1	9	9q34	0	-0.128354	0.530528	-0.270897	-0.10968	-0.646801	0	0.00811392	0.469232	-0.08411	0.170804	0	0.255173	-0.257143	2	---	---
233072_at	NTNG2	9	9q34	0	0.00859981	0.132711	-0.232894	-0.194285	-0.630919	0	-0.26859	0.378405	0.123259	-0.229624	0	0.216377	0.313875	2	---	---
216486_x_at	ZNF79	9	9q34	0	0.390207	0.914307	-0.150471	0.0759684	-0.293213	0	-0.0847849	-0.112606	-0.282109	0.263521	0	0.0192657	0.0695353	2	---	---
228786_at	LOC387647	10	10p11	0	0.042322	0.731443	-0.110983	0.0179365	-0.432046	0	0.0162638	0.0607621	-0.233109	0.12841	0	0.250929	0.121923	2	---	---
218773_s_at	MSRB2	10	10p12	0	0.209787	0.669947	-0.0858927	-0.151697	-0.415633	0	-0.430402	-0.198511	-0.154542	-0.107223	0	0.502544	0.375175	2	---	---
201426_s_at	VIM	10	10p13	0	0.146809	0.548412	-0.158189	-0.106156	-0.328493	0	-0.219647	-0.626288	-0.231015	-1.22084	0	0.0712335	-0.418736	2	---	---
208961_s_at	KLF6	10	10p15	0	-0.0441445	0.821488	-0.150015	0.1953	-0.295668	0	0.854903	0.322664	-0.0538812	-0.23888	0	0.700268	0.413424	2	---	---
228116_at	---	10	10q11	0	-0.206075	0.172484	0.037752	-0.152731	-0.627697	0	0.313993	-0.152523	-0.0737252	0.0807147	0	-0.00894845	-0.661507	2	---	---
214946_x_at	FAM21B /// FAM21C /// LOC387680	10	10q11	0	-0.136853	0.709958	0.0583441	0.189256	-0.280714	0	-0.151135	-0.26061	-0.00974767	-0.243466	0	0.000379381	0.309175	2	---	---
228445_at	AMID	10	10q22	0	-0.112669	0.123364	-0.163693	0.0654492	-0.679702	0	-0.230172	-0.281094	-0.0371065	0.381824	0	0.00489886	0.0612817	2	---	---
225320_at	C10orf42	10	10q22	0	-0.0531364	-0.102317	-0.253758	-0.1025	-0.825594	0	-0.218072	-0.383524	0.214096	-0.0498521	0	0.191822	0.0532582	2	---	---
224435_at	C10orf58	10	10q22	0	0.173655	0.631729	-0.0620466	-0.143634	-0.22911	0	-0.136143	-0.0152794	-0.0450576	0.0198906	0	0.280956	0.220495	2	---	---
225877_at	TYSND1	10	10q22	0	0.0861182	0.416006	-0.15982	0.00804429	-0.544384	0	-0.252215	-0.0318889	-0.277425	-0.112838	0	0.497978	-0.259457	2	---	---
227606_s_at	AMSH-LP	10	10q23	0	0.0252429	0.579777	-0.104271	0.0629313	-0.389111	0	0.176292	-0.557098	0.0765035	-0.232364	0	0.470062	-0.108126	2	---	---
219194_at	SEMA4G	10	10q24	0	-0.201288	0.255407	-0.382937	-0.123127	-0.991059	0	-0.120407	0.231349	0.0233499	-0.248732	0	-0.469475	0.250563	2	---	---
219896_at	DRD1IP	10	10q26	0	-0.0107768	0.308799	-0.489843	-0.337548	-0.839568	0	0.142245	0.861857	0.307661	-0.294262	0	-0.0673661	0.376329	2	---	---
229236_s_at	SFXN4	10	10q26	0	0.250202	0.612354	-0.112814	-0.080262	-0.265001	0	0.0646787	-0.0882199	0.0773471	0.109179	0	0.403727	-0.3304	2	---	---
210252_s_at	MADD	11	11p11	0	0.0719107	0.0304093	-0.106333	0.119018	-0.533811	0	-0.025627	-0.156963	-0.171256	-0.440008	0	-0.195362	0.213042	2	---	---
211975_at	ZNF289	11	11p11	0	0.055291	0.478547	-0.182683	0.128038	-0.51641	0	-0.144188	0.50968	-0.159228	0.0621388	0	0.120873	0.100801	2	---	---
200985_s_at	CD59	11	11p13	0	0.0411093	0.78588	0.161593	0.069022	-0.215116	0	0.128624	0.00833267	0.13679	0.114674	0	-0.0794796	0.102331	2	---	---
232983_s_at	DELGEF	11	11p14	0	-0.0793488	0.545231	0.113654	-0.0737414	-0.369178	0	-0.178382	-0.106763	-0.270011	-0.358834	0	0.177278	0.341437	2	---	---
212159_x_at	AP2A2	11	11p15	0	-0.015854	0.594059	-0.302381	0.0587231	-0.423741	0	-0.180733	0.0439851	-0.0523055	0.0532925	0	0.137212	0.21318	2	---	---
223023_at	BET1L	11	11p15	0	0.0574373	0.643393	-0.337753	-0.101898	-0.76733	0	-0.424165	0.506543	-0.0809948	-0.673629	0	0.441528	-0.0960173	2	---	---
202402_s_at	CARS	11	11p15	0	0.155555	0.546954	-0.165352	0.14589	-0.281743	0	-0.117135	-0.144977	0.0842381	-0.237327	0	-0.0140155	-0.0130717	2	---	---
227863_at	CTSD	11	11p15	0	0.144888	0.667364	-0.205453	-0.135126	-0.786675	0	0.0419605	0.319413	-0.207773	-0.23437	0	-0.152063	-0.612026	2	---	---
219359_at	FLJ22635	11	11p15	0	-0.289978	0.154673	-0.212474	-0.0728865	-0.68369	0	0.161752	0.257511	-0.3579	-0.29448	0	-0.0420821	0.00958793	2	---	---
212472_at	MICAL2	11	11p15	0	-0.164381	0.785377	0.0436998	0.395419	-0.423733	0	0.0105111	0.219859	0.309851	0.13524	0	-0.078994	-0.520536	2	---	---
221562_s_at	SIRT3	11	11p15	0	0.0728214	0.636603	-0.494204	-0.0967182	-0.593838	0	-0.28361	-0.168286	-0.427044	-0.232417	0	0.29054	0.00901026	2	---	---
209420_s_at	SMPD1	11	11p15	0	0.127081	0.517135	-0.0896951	0.0566699	-0.220825	0	-0.0639298	0.0232705	-0.172909	0.101928	0	0.202774	0.312074	2	---	---
202440_s_at	ST5	11	11p15	0	0.129245	0.772672	-0.12668	-0.212518	-0.83637	0	-0.473108	-0.275368	-0.152971	-0.111014	0	-0.0219173	-0.075647	2	---	---
203452_at	B3GAT3	11	11q12	0	0.0990104	0.918424	-0.304153	-0.112868	-0.714314	0	0.000415199	0.28119	-0.51949	-0.002355	0	0.238245	-0.159269	2	---	---
221754_s_at	CORO1B	11	11q13	0	0.210728	0.567245	-0.250074	-0.0024487	-0.574425	0	0.0207775	0.30837	-0.273114	-0.336632	0	0.0738988	-0.201645	2	---	---
202041_s_at	FIBP	11	11q13	0	0.247157	0.592585	-0.166971	-0.0655426	-0.36538	0	-0.251756	-0.094559	-0.349383	-0.0818387	0	0.135437	0.0246868	2	---	---
203190_at	NDUFS8	11	11q13	0	0.236078	0.986374	-0.241866	-0.0179082	-0.297438	0	-0.390472	0.44818	-0.553346	0.174673	0	0.104539	0.086556	2	---	---
228703_at	P4HA3	11	11q13	0	-0.261827	0.557984	0.143698	-0.136819	-0.607347	0	-0.143929	0.0299784	0.107226	-0.0367022	0	-0.174535	0.0339981	2	---	---
224658_x_at	PACS1	11	11q13	0	0.220134	0.767594	-0.411535	-0.203815	-0.706472	0	-0.23307	0.298482	0.0788699	-0.322861	0	0.353385	-0.407712	2	---	---
204441_s_at	POLA2	11	11q13	0	0.0599624	0.171821	-0.330676	-0.194829	-0.622722	0	-0.176471	-0.0363689	-0.0141227	-0.0999159	0	-0.056702	0.44825	2	---	---
202306_at	POLR2G	11	11q13	0	0.0830396	0.50238	0.0527758	0.221267	-0.0953917	0	-0.182183	-0.431615	0.0506786	-0.138012	0	-0.0250396	0.231944	2	---	---
208313_s_at	SF1	11	11q13	0	0.110528	0.423081	-0.207152	-0.0489337	-0.582976	0	-0.0554751	0.186885	0.0325173	0.0297272	0	0.0245999	0.188932	2	---	---
223987_at	CHRDL2	11	11q14	0	-0.0167439	0.512566	0.00120532	0.140374	-0.525813	0	-0.221392	0.405236	0.0272839	0.0575631	0	-0.519445	0.420987	2	---	---
1565829_at	KIAA1731	11	11q21	0	0.0284734	0.187554	0.0942773	0.209137	-0.529717	0	-0.0921706	-0.338611	-0.0446704	-0.086595	0	0.0717132	0.386807	2	---	---
242405_at	MAML2	11	11q21	0	0.0294635	0.106984	0.160165	0.242436	-0.520233	0	0.73794	0.473222	-0.0638512	0.678835	0	-0.143309	-0.10642	2	---	---
204715_at	PANX1	11	11q21	0	0.488775	0.771535	0.125486	-0.335639	-0.357288	0	0.366147	-0.235022	0.00880523	0.244222	0	0.060914	0.189343	2	---	---
204475_at	MMP1	11	11q22	0	0.125879	0.743576	0.258016	0.4326	-0.343762	0	-0.206996	-0.504397	-0.0814124	0.062459	0	0.101168	0.302255	2	---	---
209031_at	IGSF4	11	11q23	0	0.104881	0.887268	-0.202024	-0.250386	-0.574516	0	-0.137159	-0.173874	0.0804574	0.150048	0	-0.154449	0.325063	2	---	---
229004_at	ADAMTS15	11	11q25	0	-0.0571833	0.00652701	-0.121663	-0.223413	-0.538176	0	0.711157	-0.628757	-0.0332447	-0.283038	0	0.0578678	-0.22066	2	---	---
225483_at	MGC10485	11	11q25	0	-0.0974312	0.893581	-0.277363	0.0870861	-0.575726	0	-0.252512	0.150903	-0.100994	-0.431325	0	0.358419	-0.259468	2	---	---
218456_at	C1QDC1	12	12p11	0	-0.109725	0.284471	0.202815	0.0595197	-0.636735	0	0.425556	-0.326862	-0.032831	0.219048	0	-0.391997	-0.0789221	2	---	---
1570571_at	LOC440092	12	12p11	0	0.0566666	0.957209	0.290752	-0.316336	-0.989284	0	0.68313	0.425088	-0.0102231	0.214141	0	0.144386	-0.0365314	2	---	---
220936_s_at	H2AFJ	12	12p12	0	-0.0386865	0.665741	-0.102484	-0.329668	-0.474833	0	-0.527079	0.10746	-0.366302	0.0286571	0	0.119159	-0.368736	2	---	---
208747_s_at	C1S	12	12p13	0	-0.28062	0.728071	-0.111484	-0.170595	-0.669215	0	-0.120332	-0.394153	-0.0122694	-0.358306	0	0.155612	0.749679	2	---	---
209233_at	C2F	12	12p13	0	0.219335	0.729468	0.00951449	0.225917	-0.16508	0	-0.189522	0.124113	-0.110649	-0.0909024	0	0.0981567	0.489356	2	---	---
229626_at	---	12	12q13	0	0.0698852	0.137956	-0.0386469	0.0922491	-0.520385	0	-0.0224325	0.426598	-0.0327021	0.490239	0	0.0892953	0.403175	2	---	---
226234_at	CIP29	12	12q13	0	0.100693	0.646826	-0.144512	0.14855	-0.26507	0	-0.482114	-0.478167	-0.199095	-0.193889	0	-0.0814136	0.619689	2	---	---
208660_at	CS	12	12q13	0	0.0728083	0.322454	-0.124228	0.0459962	-0.58879	0	-0.37834	0.264371	0.0416295	-0.372898	0	-0.0336308	-0.0639302	2	---	---
218416_s_at	FLJ20489	12	12q13	0	-0.0248041	0.706302	0.28511	-0.0654643	-0.344488	0	-0.132719	0.291764	-0.421354	-0.630619	0	0.0698131	-0.323524	2	---	---
218417_s_at	FLJ20489	12	12q13	0	0.437744	0.772378	-0.00372007	-0.374895	-0.428988	0	-0.48584	-0.133972	-0.155362	0.729555	0	-0.163991	-0.308439	2	---	---
210587_at	INHBE	12	12q13	0	0.0264007	0.0434255	0.263375	0.0796741	-0.980203	0	0.118357	0.223235	-0.183021	0.383202	0	0.213912	0.435353	2	---	---
213672_at	MARS	12	12q13	0	0.0412475	0.26827	0.109368	0.0238142	-0.889874	0	0.0800835	0.0562179	-0.22337	-0.144074	0	-0.0845383	-0.6905	2	---	---
208858_s_at	MBC2	12	12q13	0	0.001005	0.488066	-0.285105	-0.0118582	-0.527663	0	0.4003	0.568946	-0.0928935	0.613721	0	-0.204957	-0.106677	2	---	---
202340_x_at	NR4A1	12	12q13	0	-0.00359404	1.29902	0.232466	0.456568	-0.268327	0	1.51796	0.373657	-0.207583	-0.140308	0	0.31971	-0.23374	2	---	---
201962_s_at	RNF41	12	12q13	0	0.220995	0.549462	-0.098092	0.0156233	-0.237479	0	-0.37931	-0.00779765	0.483189	-0.295218	0	0.175192	-0.110842	2	---	---
226454_at	MARCH9	12	12q14	0	0.217114	0.50764	-0.179128	0.0776176	-0.317601	0	-0.260385	0.117673	-0.0234743	-0.527424	0	0.484807	0.455528	2	---	---
204004_at	PAWR	12	12q21	0	0.0413556	0.541408	0.170821	0.0365844	-0.210609	0	0.201397	0.385005	0.2799	0.202067	0	0.398183	-0.0245777	2	---	---
218628_at	CGI-116	12	12q23	0	0.174374	0.618462	-0.0146313	0.0600362	-0.330028	0	-0.366847	0.0481644	-0.492173	-0.318779	0	0.306893	0.3733	2	---	---
221928_at	ACACB	12	12q24	0	-0.217504	0.54974	0.129706	0.19081	-0.356365	0	-0.183383	-0.217722	-0.0206379	-0.8074	0	-0.265953	0.348408	2	---	---
208722_s_at	ANAPC5	12	12q24	0	0.0192167	0.551803	0.172155	-0.152852	-0.328452	0	-0.249047	-0.291495	0.17045	0.0616207	0	0.0892093	0.246719	2	---	---
208736_at	ARPC3	12	12q24	0	0.322663	0.685931	0.139462	-0.1691	-0.368785	0	-0.279057	-0.0310258	0.00477822	-0.0243405	0	0.0250492	0.148838	2	---	---
223364_s_at	DHX37	12	12q24	0	0.119267	0.39286	-0.339625	-0.131465	-0.553154	0	-0.184531	-0.389436	-0.269552	-0.0329239	0	0.297267	0.0479894	2	---	---
218175_at	FLJ22471	12	12q24	0	0.165343	0.592917	-0.214837	-0.194224	-0.785268	0	-0.489654	0.0906015	-0.17203	-0.432179	0	0.242789	-0.432248	2	---	---
207760_s_at	NCOR2	12	12q24	0	-0.0228852	0.39271	-0.310412	-0.259917	-0.73825	0	-0.0516065	-0.0620877	-0.183962	-0.468309	0	0.0533815	-0.217764	2	---	---
205353_s_at	PBP	12	12q24	0	-0.130797	0.617421	0.0672281	-0.0284944	-0.528759	0	-0.40304	0.216597	0.0496643	-0.246115	0	0.122867	-0.35618	2	---	---
206019_at	RBM19	12	12q24	0	0.151887	0.207867	0.132733	0.00103368	-0.622321	0	0.286543	0.27732	-0.152169	-0.0320751	0	0.123625	-0.080653	2	---	---
222917_s_at	TBX3	12	12q24	0	0.215994	0.167613	-0.125028	-0.213097	-0.627389	0	0.51084	0.246178	0.409778	0.211233	0	0.264308	-0.413183	2	---	---
227401_at	IL17D	13	13q12	0	0.441162	0.745331	-0.055601	0.0986841	-0.379014	0	0.256742	0.230923	-0.202702	0.341653	0	-0.145136	0.470515	2	---	---
228534_s_at	FNDC3A	13	13q14	0	0.297851	0.713897	0.0686722	0.304366	-0.246479	0	0.143818	0.284493	0.0535226	0.00455956	0	0.140981	0.0766221	2	---	---
232466_at	CUL4A	13	13q34	0	-0.0428824	0.419384	0.283584	-0.30517	-0.721105	0	0.796114	0.633532	-0.528602	0.657937	0	-0.0302247	-0.242754	2	---	---
1558139_at	---	14	14q11	0	0.00321548	0.165762	-0.010441	-0.384075	-0.670199	0	0.296481	0.215446	0.201633	0.0201381	0	-0.323681	-0.440584	2	---	---
218581_at	ABHD4	14	14q11	0	0.0900373	0.928568	-0.153855	-0.331487	-0.531716	0	-0.237442	-0.0904879	0.0292161	-0.383107	0	-0.0880899	-0.112829	2	---	---
218383_at	C14orf94	14	14q11	0	-0.0119018	0.593035	-0.191028	-0.0313867	-0.628	0	-0.212806	0.385118	0.0459282	-0.607409	0	0.393303	0.0422373	2	---	---
227855_at	FLJ10357	14	14q11	0	-0.258438	0.141797	-0.119797	0.142773	-0.667817	0	-0.165809	0.202967	0.14269	0.206726	0	0.445186	0.0231679	2	---	---
220994_s_at	STXBP6	14	14q12	0	-0.0233817	0.557216	0.169605	0.242174	-0.0422778	0	0.0930066	0.437569	-0.108663	-0.141999	0	0.336189	0.700127	2	---	---
219179_at	DACT1	14	14q23	0	0.219863	0.603501	0.00997408	0.256231	-0.443179	0	-0.254927	-0.505316	0.320445	-0.34852	0	-0.182363	0.331278	2	---	---
221810_at	RAB15	14	14q23	0	-0.0258084	0.288645	-0.020464	-0.0260053	-0.671419	0	-0.254389	-0.353021	-0.0181044	-0.0450606	0	0.211495	0.00753398	2	---	---
203982_s_at	ABCD4	14	14q24	0	-0.095948	0.201513	-0.169122	-0.202084	-0.61329	0	-0.0372365	0.025865	-0.0332728	-0.0394095	0	-0.171611	-0.00651915	2	---	---
221434_s_at	C14orf156	14	14q24	0	0.142654	0.911839	0.122117	0.129137	-0.315611	0	-0.433169	0.355007	-0.184575	-0.3868	0	0.0860049	0.0310079	2	---	---
223690_at	LTBP2	14	14q24	0	0.183931	0.496284	-0.079371	-0.190657	-0.682361	0	0.202984	0.152386	0.287164	-0.288667	0	0.392651	-0.128792	2	---	---
225560_at	POMT2	14	14q24	0	-0.12446	0.150873	0.0503991	0.0226273	-0.710954	0	0.0648419	0.193167	0.0690163	0.0695277	0	0.307504	-0.0483908	2	---	---
217775_s_at	RDH11	14	14q24	0	0.0950919	0.774667	-0.0760301	0.330395	-0.229054	0	0.172911	0.507522	0.0251844	0.432535	0	-0.0011567	0.316773	2	---	---
213246_at	C14orf109	14	14q32	0	0.277644	0.545799	-0.0335838	-0.147689	-0.287944	0	-0.410177	-0.43407	-0.0354379	-0.193269	0	0.257452	0.199994	2	---	---
212992_at	C14orf78	14	14q32	0	-0.173762	0.634539	0.306937	0.129972	-0.445285	0	0.284932	-0.258532	-0.279881	-0.404447	0	0.325109	-0.259263	2	---	---
217838_s_at	EVL	14	14q32	0	0.221555	0.551031	-0.278115	0.0780058	-0.525096	0	-0.257099	0.21338	-0.0948744	0.0221011	0	0.353387	-0.0859308	2	---	---
229227_at	FLJ45244	14	14q32	0	-0.100357	0.422872	-0.198891	0.031084	-0.772272	0	-0.308827	0.110823	-0.0255608	0.162959	0	0.015609	0.176159	2	---	---
219609_at	MGC4645	14	14q32	0	0.318797	0.643606	-0.0595579	-0.0458147	-0.344193	0	0.102763	0.0702802	-0.0752284	-0.206309	0	0.485148	0.0551504	2	---	---
202376_at	SERPINA3	14	14q32	0	0.0353525	0.0507563	-0.0235969	-0.142706	-0.674807	0	0.0731855	0.00577971	0.275968	-0.688417	0	-0.724636	-0.12429	2	---	---
1557406_s_at	LOC283697	15	15q13	0	0.0716258	0.25434	-0.121684	-0.401115	-1.03886	0	0.0148217	0.127867	-0.185379	0.0591259	0	0.0620284	-0.195605	2	---	---
205590_at	RASGRP1	15	15q15	0	0.186874	0.567163	-0.211163	0.0324812	-0.409599	0	0.568196	0.200589	0.0644852	0.358829	0	0.40497	0.81089	2	---	---
210987_x_at	TPM1	15	15q22	0	-0.0410423	0.678011	0.0592524	0.098235	-0.691451	0	0.185263	-0.209082	0.192555	-0.104686	0	0.200617	-0.228516	2	---	---
209789_at	CORO2B	15	15q23	0	0.156912	1.31578	0.25496	0.22779	-0.462763	0	-0.0464235	0.123156	0.171868	-0.0421383	0	0.000882553	0.329225	2	---	---
210482_x_at	MAP2K5	15	15q23	0	0.0331067	0.389953	-0.243441	-0.127731	-0.52362	0	-0.249006	-0.255404	-0.251813	-0.226586	0	-0.456859	0.191016	2	---	---
202958_at	PTPN9	15	15q23	0	0.0948021	0.326408	-0.218322	-0.0445896	-0.542722	0	-0.253249	0.293281	0.0450374	-0.248087	0	-0.180247	0.292472	2	---	---
205681_at	BCL2A1	15	15q24	0	0.299669	0.969623	0.129493	0.498092	-0.352613	0	0.265456	-0.0580488	-0.347494	0.270708	0	-0.116388	-0.0412016	2	---	---
221701_s_at	STRA6	15	15q24	0	0.110445	1.18001	-0.446131	-0.27878	-1.16957	0	-0.392155	-0.142584	0.141585	0.145276	0	-0.114707	0.336842	2	---	---
211595_s_at	MRPS11	15	15q25	0	0.176401	0.669059	-0.0787302	0.136466	-0.15521	0	-0.274647	0.0107534	-0.30553	-0.189901	0	-0.0932965	0.508816	2	---	---
219554_at	RHCG	15	15q25	0	0.293631	0.80717	-0.10007	-0.0748526	-0.864703	0	0.0710054	0.0695117	-0.0195572	0.114004	0	-0.365866	0.221002	2	---	---
233929_x_at	FLJ25222	15	15q26	0	-0.0553586	0.912588	-0.433721	0.107009	-0.708591	0	0.209128	0.0539813	-0.598181	-0.0734906	0	0.23117	-0.420109	2	---	---
209651_at	TGFB1I1	16	16p11	0	0.0579658	1.064	-0.138823	-0.169079	-0.694076	0	0.188549	0.31629	-0.0644664	0.217915	0	-0.0247664	-0.486692	2	---	---
209275_s_at	CLN3	16	16p12	0	0.033634	0.504643	-0.36922	-0.0669433	-0.409666	0	-0.285784	0.10733	-0.419793	-0.29771	0	0.249225	-0.140833	2	---	---
204343_at	ABCA3	16	16p13	0	-0.141322	0.431245	-0.185416	0.0878562	-0.591679	0	0.229963	0.56859	-0.351489	-0.0330748	0	0.0933665	-0.178649	2	---	---
45714_at	HCFC1R1	16	16p13	0	0.235652	0.591545	-0.168472	-0.145568	-0.528199	0	-0.276232	0.107675	-0.207383	-0.312314	0	0.322397	-0.084508	2	---	---
1560536_at	TRAP1	16	16p13	0	0.222601	0.693119	-0.0584472	0.0229367	-0.140336	0	0.0732528	0.0686794	0.00571319	0.104782	0	0.144656	0.183115	2	---	---
215735_s_at	TSC2	16	16p13	0	0.0862893	0.481177	-0.398668	-0.371905	-0.721095	0	-0.219908	0.0194247	-0.474856	-0.499556	0	0.136354	-0.492083	2	---	---
1558088_a_at	UBE2I	16	16p13	0	-0.200079	0.589907	0.190452	0.0661258	-0.650155	0	0.577368	-0.202982	-0.505861	0.232513	0	0.31124	-0.427634	2	---	---
221776_s_at	BRD7	16	16q12	0	0.076616	0.570433	2.40874e-06	0.216942	-0.517056	0	-0.34337	-0.0569973	-0.101772	-0.232483	0	0.221336	0.146159	2	---	---
235822_at	C16orf49	16	16q13	0	-0.313275	0.26901	0.0498838	-0.0298923	-0.767573	0	0.0917497	-0.264501	-0.359363	0.0363	0	-0.155422	0.158277	2	---	---
209691_s_at	DOK4	16	16q13	0	-0.117936	0.119469	-0.14051	-0.464966	-0.699785	0	-0.95122	-0.0772888	0.226686	0.0591674	0	0.105406	-0.0239859	2	---	---
232051_at	MGC10992	16	16q13	0	0.195793	0.850335	-0.182572	-0.00212085	-0.317066	0	-0.0283496	0.170512	-0.239563	-0.425426	0	0.0973259	0.0211345	2	---	---
206517_at	CDH16	16	16q22	0	0.0484911	0.799246	-0.425157	0.0635424	-0.587729	0	0.121381	0.283842	0.413844	0.103307	0	-0.838115	0.440916	2	---	---
209668_x_at	CES2	16	16q22	0	-0.224742	0.607497	-0.145213	-0.0620996	-0.424785	0	0.0382492	-0.333029	0.168286	0.336868	0	0.338561	0.0975392	2	---	---
203785_s_at	DDX28	16	16q22	0	0.150437	0.769463	-0.127643	0.179876	-0.337691	0	-0.239782	0.187399	0.137609	-0.15147	0	0.176728	0.454181	2	---	---
218530_at	FHOD1	16	16q22	0	0.0666298	0.590381	-0.381857	0.0268584	-0.795268	0	-0.221986	0.402743	-0.164466	0.103469	0	0.198464	0.0447045	2	---	---
204428_s_at	LCAT	16	16q22	0	-0.114944	0.550312	-0.113661	0.00270978	-0.72154	0	0.151644	0.367172	-0.397657	-0.183782	0	0.0523617	-0.367588	2	---	---
221028_s_at	MGC11335	16	16q22	0	-0.0100297	0.642052	-0.076247	0.057162	-0.346199	0	-0.141553	0.105208	-0.041493	-0.0441938	0	-0.0261612	0.243971	2	---	---
204802_at	RRAD	16	16q22	0	0.152986	0.861171	0	-0.0839762	-0.549871	0	-0.336703	0.177891	-0.346532	-0.0430494	0	-0.664242	0.0654494	2	---	---
226124_at	ZFP90	16	16q22	0	-0.0209697	0.824631	-0.0584653	0.213106	-0.351355	0	-0.23021	0.175163	-0.0963394	0.0858812	0	0.365985	0.0180714	2	---	---
231092_s_at	ZNRF1	16	16q22	0	-0.332756	0.363736	0.086934	0.072066	-0.786262	0	0.222478	0.189417	0.230314	0.0726158	0	0.183842	0.323672	2	---	---
1553450_s_at	FLJ36701	16	16q24	0	-0.16303	-0.00372516	-0.24243	-0.167369	-0.789611	0	0.240972	0.423161	0.332922	0.0290516	0	-0.307965	0.248582	2	---	---
212056_at	KIAA0182	16	16q24	0	-0.101298	0.0289359	-0.163468	0.0749768	-0.50218	0	0.026029	-0.126496	0.187216	-0.564914	0	0.409665	0.0271807	2	---	---
235896_s_at	SMCR7	17	17p11	0	0.340682	0.649297	-0.112869	-0.168982	-0.58719	0	0.112512	-0.109392	-0.00514762	0.134056	0	0.250549	0.250836	2	---	---
1560776_at	LOC201158	17	17p12	0	-0.185361	-0.0122829	-0.038706	-0.38653	-0.690819	0	0.60247	0.755866	-0.365336	0.409397	0	0.445256	-0.0641392	2	---	---
204206_at	MNT	17	17p13	0	0.178982	0.502467	0.126696	0.102069	-0.315342	0	0.643538	-0.633475	-0.233381	-0.0666721	0	-0.171869	0.341464	2	---	---
200815_s_at	PAFAH1B1	17	17p13	0	0.125169	0.553422	-0.0294469	0.064352	-0.474404	0	-0.289281	0.0640813	0.104296	-0.221409	0	0.417155	-0.0798399	2	---	---
225272_at	SAT2	17	17p13	0	0.04196	0.509131	0.376638	0.254399	-0.1995	0	-0.357142	-0.107643	-0.114683	-0.147785	0	0.168967	0.632551	2	---	---
1555021_a_at	SCARF1	17	17p13	0	-0.0827524	0.32878	0.0454209	0.0423942	-0.559682	0	0.118204	0.243381	0.414347	0.437321	0	-0.982077	-0.0848118	2	---	---
1560703_at	LOC201229	17	17q11	0	0.0285233	0.125969	0.0192383	-0.0854455	-0.752383	0	-0.156314	0.231142	-0.716635	0.319031	0	0.089706	-0.0107553	2	---	---
213259_s_at	SARM1	17	17q11	0	0.187363	0.530007	-0.176196	0.0542616	-0.34622	0	0.0751855	0.24269	0.237688	0.0342932	0	0.337017	-0.233549	2	---	---
213557_at	CRK7	17	17q12	0	-0.378851	0.716144	0.146694	-0.334024	-0.768008	0	-0.237015	0.0275946	-0.0931864	-0.129824	0	0.541329	-0.155638	2	---	---
219400_at	CNTNAP1	17	17q21	0	-0.234369	0.133327	-0.239625	-0.161462	-0.588113	0	0.199077	0.337628	-0.049422	-0.305048	0	0.0429034	-0.0682821	2	---	---
238757_at	DRF1	17	17q21	0	-0.0169577	0.238596	-0.27483	0.274077	-0.836885	0	0.136168	-0.181008	-0.0604724	-0.0562091	0	0.190775	-0.160222	2	---	---
1560577_at	EAP30	17	17q21	0	-0.0944805	0.179881	-0.142632	0.017663	-0.590955	0	-0.153085	0.013426	0.0924559	0.153637	0	0.151668	0.012878	2	---	---
232447_at	FLJ22955	17	17q21	0	-0.306171	-0.000149107	-0.136916	-0.10289	-0.726373	0	-0.114754	0.203276	-0.459498	1.01705	0	0.579477	-0.369667	2	---	---
230025_at	GJC1	17	17q21	0	0.105087	0.243543	-0.103366	-0.199347	-0.584013	0	-0.0998694	0.504666	0.0261528	0.0236935	0	-0.106505	0.00902675	2	---	---
219233_s_at	GSDML	17	17q21	0	-0.228907	0.172758	-0.287796	-0.086434	-0.533221	0	-0.335627	0.06915	-0.341845	0.611047	0	-0.130723	-0.0412767	2	---	---
1557607_at	LOC284080	17	17q21	0	0.0908185	0.0403382	0.200631	0.286876	-1.10174	0	0.0584779	-0.00158599	0.0796157	0.446876	0	0.00159319	0.469706	2	---	---
224784_at	MLLT6	17	17q21	0	-0.114393	0.0597956	-0.0307223	0.0577708	-0.648865	0	-0.361978	0.403951	-0.108784	-0.63422	0	0.0602301	-0.199855	2	---	---
223731_at	MYCBPAP	17	17q21	0	-0.159787	0.351718	-0.24847	-0.0227619	-0.672015	0	-0.0821046	0.588401	0.34315	0.182583	0	-0.524137	0.662238	2	---	---
208991_at	STAT3	17	17q21	0	-0.156541	0.424938	0.050868	0.0440704	-0.513811	0	-0.0950002	0.0343953	0.151672	-0.479556	0	0.606249	0.210903	2	---	---
230682_x_at	ABCC3	17	17q22	0	-0.189314	-0.121537	0.000704661	-0.344829	-1.25783	0	0.178533	0.0829011	-0.0427706	0.326393	0	-0.294388	-0.0809304	2	---	---
222224_at	ANAC	17	17q23	0	0.19086	0.512684	0.0395872	0.0862323	-0.0876713	0	-0.107495	0.110507	-0.310301	0.188461	0	0.0424009	-0.0224332	2	---	---
229566_at	LOC440449	17	17q23	0	-0.0646206	0.785317	-0.0247393	0.319564	-0.292068	0	0.214633	0.482818	-0.183541	0.0699983	0	-0.557224	0.403313	2	---	---
1556420_s_at	YPEL2	17	17q23	0	-0.0521343	0.16488	0.0241042	-0.342142	-0.688039	0	0.129177	0.303473	-0.0055803	0.25104	0	0	0.00668807	2	---	---
229939_at	FLJ35220	17	17q25	0	-0.00191012	0.387088	0.0890262	-0.209072	-0.532862	0	-0.0103472	-0.0287137	-0.307473	0.254302	0	0.239172	-0.297028	2	---	---
204868_at	ICT1	17	17q25	0	0.460397	0.824057	-0.0356205	0.301121	-0.154587	0	-0.473161	0.183178	-0.139946	-0.226813	0	0.159915	0.341977	2	---	---
59375_at	MYO15B	17	17q25	0	-0.165848	0.0682605	-0.179474	-0.0592705	-0.606395	0	0.057016	0.127877	0.190092	-0.407287	0	-0.245135	-0.0694527	2	---	---
219862_s_at	NARF	17	17q25	0	0.046084	0.503773	0.00470543	-0.136399	-0.23987	0	-0.247002	-0.0792636	-0.197812	-0.322704	0	0.119391	-0.0575241	2	---	---
204684_at	NPTX1	17	17q25	0	-0.138652	0.526217	0.246312	-0.134796	-0.634078	0	0.308855	0.341384	0.238256	0.38159	0	0.501129	0.163133	2	---	---
227093_at	USP36	17	17q25	0	0.0218512	0.519286	0.00535246	0.312985	-0.206218	0	0.0872699	0.315887	0.0653411	-0.0169359	0	0.435429	0.170671	2	---	---
217762_s_at	RAB31	18	18p11	0	-0.0499405	0.374742	0.336419	0.101109	-0.528297	0	-0.295787	0.00997965	0.446287	-0.0338839	0	0.500537	0.395807	2	---	---
203726_s_at	LAMA3	18	18q11	0	-0.0365148	0.1985	0.122179	0.0262879	-0.751677	0	0.573815	0.283472	0.143129	-0.275792	0	0.101074	0.13837	2	---	---
206033_s_at	DSC3	18	18q12	0	0.0761792	0.320895	-0.144204	-0.00343642	-0.673956	0	0.579827	-0.0250781	0.325626	0.24081	0	0.286052	-0.384443	2	---	---
205741_s_at	DTNA	18	18q12	0	-0.0976738	0.577131	0.0878349	-0.00894737	-0.769742	0	0.0809012	0.0497476	-0.145087	0.372244	0	0.353136	0.452026	2	---	---
218980_at	FHOD3	18	18q12	0	0.218641	1.06792	0.0875	0.0385765	-0.356467	0	-0.0159935	-0.422511	-0.0327511	-0.302756	0	0.0786008	0.425988	2	---	---
228367_at	ALPK2	18	18q21	0	-0.263553	0.637409	0.0481505	0.0198928	-0.360718	0	0.122354	0.507804	0.205792	0.343383	0	0.0968055	-0.0145761	2	---	---
212001_at	SFRS14	19	19p12	0	-0.118946	0.146014	0.0526291	-0.125525	-0.560465	0	0.000690042	0.202442	-0.388309	-0.0976952	0	0.0175734	-0.168212	2	---	---
206516_at	AMH	19	19p13	0	-0.121773	0.236027	-0.0968341	-0.183367	-0.853264	0	0.211973	0.0185408	0.101796	-0.147872	0	0.221585	-0.275913	2	---	---
223024_at	AP1M1	19	19p13	0	0.196389	0.554953	-0.154363	0.00644165	-0.635757	0	-0.406081	0.36192	-0.101839	-0.271691	0	0.232162	-0.0985322	2	---	---
205146_x_at	APBA3	19	19p13	0	0.10977	0.160015	-0.0825113	-0.0413297	-0.523337	0	0.00865269	0.316334	-0.530846	0.0194109	0	0.213006	-0.0959969	2	---	---
214575_s_at	AZU1	19	19p13	0	-0.0250888	0.3817	0.0183356	0.249411	-0.929447	0	-0.0372066	0.0906643	-0.150529	0.115985	0	0.303128	-0.202232	2	---	---
230497_at	BRUNOL5	19	19p13	0	0.139405	0.100506	0.0320351	0.00794969	-0.843852	0	0.190576	0.024856	-0.10791	-0.166401	0	0.00384435	-0.178373	2	---	---
202081_at	IER2	19	19p13	0	0.0931648	0.503565	-0.152736	0.0347546	-0.19558	0	0.137179	0.00910117	0.357274	0.211838	0	0.162262	0.290044	2	---	---
230634_x_at	LOC113179	19	19p13	0	0.116976	0.648763	-0.0278324	-0.0551928	-0.591715	0	-0.379955	0.519201	-0.0559026	-0.40936	0	0.0910944	0.00977157	2	---	---
218509_at	LPPR2	19	19p13	0	-0.178459	0.463012	-0.394839	-0.0481047	-0.710412	0	-0.0683941	0.131653	-0.203141	-0.281961	0	-0.0631609	-0.240108	2	---	---
202463_s_at	MBD3	19	19p13	0	0.0221297	0.36497	-0.266263	0.0580814	-0.648836	0	-0.0724781	0.0755219	-0.205908	-0.0802769	0	-0.176833	-0.176231	2	---	---
231072_at	MIDN	19	19p13	0	-0.0340007	0.537697	-0.169814	-0.0275657	-0.728896	0	-0.0628984	0.494142	-0.0993985	0.0554991	0	-0.0545499	-0.42584	2	---	---
213733_at	MYO1F	19	19p13	0	-0.198189	0.0735069	-0.01111	-0.0164987	-0.50794	0	-0.238216	0.138741	0.0846685	-0.0765315	0	-0.20164	-0.21383	2	---	---
217793_at	RAB11B	19	19p13	0	-0.161679	0.0171814	0.0298419	0.0987562	-0.569389	0	-0.067235	0.544023	-0.278885	0.0797831	0	0.327993	-0.294189	2	---	---
223425_at	RAVER1	19	19p13	0	0.0100912	0.532347	-0.172548	-0.00284371	-0.703884	0	-0.173889	-0.0622994	-0.0766433	-0.693739	0	0.450885	-0.396068	2	---	---
226010_at	SLC25A23	19	19p13	0	0	0.314144	-0.307429	0.0252272	-0.523232	0	-0.362063	0.152397	-0.165971	-0.0116615	0	0.223241	-0.479312	2	---	---
226728_at	SLC27A1	19	19p13	0	-0.0628548	0.295979	-0.320281	-0.386905	-0.723267	0	-0.0368461	-0.348726	-0.304705	-0.0919954	0	-0.0011102	-0.221939	2	---	---
206907_at	TNFSF9	19	19p13	0	0.138754	0.776934	-0.144608	0.207725	-0.262113	0	0.049291	0.182405	-0.308814	0.0329844	0	0.626941	0.434308	2	---	---
202734_at	TRIP10	19	19p13	0	-0.110218	0.686566	-0.479735	-0.072794	-0.634032	0	-0.433933	0.406723	-0.248505	-0.786821	0	0.447068	-0.47474	2	---	---
223012_at	UBXD1	19	19p13	0	0.162895	0.559586	-0.040602	0.135632	-0.0772036	0	-0.140431	0.082749	-0.232031	-0.346288	0	-0.138253	0.308656	2	---	---
52005_at	WIZ	19	19p13	0	0.012511	0.0101167	-0.236371	-0.180454	-0.603667	0	0.0714245	0.112366	-0.000823583	-0.227484	0	-0.0179753	-0.420039	2	---	---
202685_s_at	AXL	19	19q13	0	0.000332675	0.104303	-0.130862	-0.0761038	-0.605254	0	0.121127	0.155725	-0.484088	0.131008	0	0.390759	-0.391685	2	---	---
222052_at	FLJ41131	19	19q13	0	-0.132756	0.530229	0.165742	0.0870402	-0.453969	0	-0.364277	-0.325902	-0.00837851	0.160693	0	0.103931	0.454503	2	---	---
1553479_at	FLJ90805	19	19q13	0	0.13669	0.139832	-0.233971	0.0322207	-0.779979	0	0.29973	0.147283	0.0431175	0.0736016	0	0.159646	-0.409624	2	---	---
229883_at	GRIN2D	19	19q13	0	0.195856	0.25801	-0.465226	0.0473834	-1.03249	0	0.0367981	-0.0785329	-0.16493	0.422453	0	0.0409528	-0.345076	2	---	---
201673_s_at	GYS1	19	19q13	0	0.190093	0.400064	-0.352725	-0.103876	-0.759702	0	-0.303628	0.339636	-0.139257	-0.169603	0	0.0820673	-0.099632	2	---	---
204401_at	KCNN4	19	19q13	0	0.124845	0.689838	-0.217489	-0.135243	-0.490616	0	0.19394	0.441905	-0.380883	-0.451669	0	-0.437078	0.19696	2	---	---
244808_at	KIAA1533	19	19q13	0	0.0447952	0.40346	-0.113058	-0.385307	-0.835155	0	0.0390464	0.34694	-0.0918236	0.0440465	0	0.384216	0.155712	2	---	---
209179_s_at	LENG4	19	19q13	0	-0.00493139	0.781053	-0.553924	-0.0696154	-0.61275	0	0.224191	0.575536	-0.403274	0.137962	0	0.3547	-0.47362	2	---	---
215838_at	LILRB7	19	19q13	0	0.050648	0.584658	0.468324	0.208081	-0.290466	0	0.0869081	-0.19154	0.36272	0.101646	0	-0.358171	0.446408	2	---	---
225254_at	MGC20255	19	19q13	0	-0.0508453	0.579659	-0.250606	0.1111	-0.269447	0	-0.152318	0.282689	0.200113	-0.0372711	0	0.419832	-0.0897055	2	---	---
203419_at	MLL4	19	19q13	0	-0.109221	0.455811	-0.331434	-0.0934293	-0.685453	0	0.016805	0.275863	-0.164587	-0.413669	0	0.373819	-0.181747	2	---	---
209282_at	PRKD2	19	19q13	0	0.133255	0.721887	-0.203784	-0.402904	-0.572365	0	-0.296501	-0.13792	-0.367573	-0.0222532	0	0.288102	0.0695313	2	---	---
205205_at	RELB	19	19q13	0	0.00276676	0.448462	-0.375026	-0.0179069	-0.557608	0	0.209116	0.351255	-0.0677532	-0.199056	0	0.450576	0.0268584	2	---	---
219733_s_at	SLC27A5	19	19q13	0	0.0732361	0.633934	-0.129757	-0.111805	-0.314506	0	-0.171414	0.0813134	-0.2441	-0.0131559	0	0.380994	0.0542672	2	---	---
219820_at	SLC6A16	19	19q13	0	-0.105849	0.975394	0.408189	-0.122682	-0.946567	0	-0.101451	-0.109305	0.0101811	-0.0183343	0	-0.0408968	-0.0975204	2	---	---
207125_at	ZNF225	19	19q13	0	0.102682	0.702252	0.123107	-0.0340403	-0.329668	0	0.00947302	0.0442573	-0.100623	0.170067	0	0.483093	-0.115561	2	---	---
219765_at	ZNF329	19	19q13	0	0.0793384	0.85774	0.16922	0.194797	-0.170961	0	-0.365204	-0.390633	-0.262868	-0.309174	0	0.281898	0.244048	2	---	---
228229_at	ZNF526	19	19q13	0	-0.0519829	0.604297	-0.111408	0.104592	-0.488625	0	-0.28859	0.137231	-0.243713	-0.0162739	0	-0.0490216	0.170033	2	---	---
241602_at	ZNF582	19	19q13	0	0.173832	0.721201	0.0346241	-0.000862976	-0.455437	0	-0.129091	0.261466	0.0355408	-0.0390163	0	-0.0941444	0.141288	2	---	---
208555_x_at	CST2	20	20p11	0	0.141042	0.151829	0.00156316	-0.00905899	-0.596347	0	-0.0956174	0.675881	0.0199352	-0.202744	0	-0.229591	0.169969	2	---	---
218081_at	C20orf27	20	20p13	0	0.103676	0.423624	-0.488308	-0.0985235	-0.88429	0	-0.0245822	0.124374	-0.39962	-0.167111	0	-0.390767	-0.295374	2	---	---
219958_at	C20orf46	20	20p13	0	-0.131102	-0.0138427	-0.0260033	-0.281928	-0.744431	0	-0.346894	0.123144	0.2423	-0.153611	0	-0.00978559	0.0853078	2	---	---
200709_at	FKBP1A	20	20p13	0	0.206013	0.503134	-0.199717	0.00822756	-0.376955	0	-0.17432	0.156084	0.265988	-0.13779	0	0.0990277	-0.105476	2	---	---
225196_s_at	MRPS26	20	20p13	0	0.341267	0.612899	-0.100549	0.113792	-0.296578	0	-0.158214	0.344772	-0.244627	-0.107815	0	0.101713	0.225394	2	---	---
232775_at	PANK2	20	20p13	0	-0.226796	0.538256	-0.0904202	-0.0203105	-0.381141	0	-0.188238	0.541947	0.121098	0.103628	0	0.171286	-0.180557	2	---	---
49679_s_at	LOC400843	20	20q11	0	0.254313	0.552225	0.0498249	0.0494735	-0.209974	0	-0.143256	0.292347	-0.35745	-0.095827	0	0.199415	-0.157471	2	---	---
217888_s_at	ARFGAP1	20	20q13	0	-0.039543	0.504249	-0.484554	-0.140582	-0.568414	0	0.0658667	0.338622	-0.274244	-0.0582501	0	-0.0556558	0.0742056	2	---	---
240654_at	CDH4	20	20q13	0	0.0836667	0.301567	0.106175	0.116489	-0.562505	0	-0.400031	0.434745	-0.123477	0.10192	0	-0.190731	0.146443	2	---	---
220227_at	CDH4	20	20q13	0	0.117333	1.18962	-0.285637	-0.0282013	-0.545099	0	-0.114696	0.178498	-0.204112	0.783812	0	-0.137069	0.0515735	2	---	---
221780_s_at	DDX27	20	20q13	0	-0.000919454	0.543308	-0.0359039	0.16815	-0.120684	0	-0.18639	-0.196225	-0.0862604	-0.075483	0	0.00572696	-0.189339	2	---	---
206564_at	OPRL1	20	20q13	0	0.181009	0.802909	-0.250413	0.169602	-0.231533	0	-0.153529	-0.0547209	0.400613	-0.0299351	0	-0.320766	-0.109332	2	---	---
205361_s_at	PFDN4	20	20q13	0	0.297771	0.714222	0.190469	0.261532	-0.0167243	0	-0.278855	-0.134054	0.062069	-0.101002	0	-0.173279	-0.109653	2	---	---
222450_at	TMEPAI	20	20q13	0	-0.0713522	0.619857	0.108074	-0.0492565	-0.376256	0	-0.0313961	0.0138047	0.486378	0.0852037	0	-0.294303	0.00471646	2	---	---
201002_s_at	UBE2V1 /// Kua-UEV	20	20q13	0	0.00398171	0.574664	-0.210966	0.104662	-0.41693	0	-0.46127	0.505994	-0.0988582	-0.793869	0	-0.160321	-0.207616	2	---	---
201605_x_at	CNN2	21	21q11	0	0.27727	0.728426	-0.30131	0.0850247	-0.498488	0	-0.247449	0.410961	0.0195106	0.182742	0	0.00996139	-0.49084	2	---	---
1553918_at	C21orf129	21	21q22	0	-0.411683	0.323639	-0.205963	-0.269251	-0.654025	0	-0.210841	0.13733	-0.0411258	0.218524	0	-0.674095	0.682879	2	---	---
236982_at	ITGB2	21	21q22	0	-0.564108	0.378624	-0.0864371	0.0892181	-0.476332	0	-0.0458354	0.200352	-0.25204	-0.36205	0	0.309972	0.294965	2	---	---
202803_s_at	ITGB2	21	21q22	0	0.213267	0.0354877	-0.0564611	0.0232591	-1.16581	0	0.563151	0.398901	-0.0245501	0.691513	0	-0.4325	0.463515	2	---	---
218019_s_at	PDXK	21	21q22	0	-0.0564584	0.520199	-0.506355	-0.0769932	-0.736189	0	-0.125008	0.398522	-0.343386	0.107096	0	0.0298591	-0.762393	2	---	---
228064_at	LOC388886	22	22q11	0	-0.0578108	0.677119	-0.111641	0.039074	-0.603066	0	0.073526	0.576899	0.157303	0.317112	0	-0.599513	-0.136759	2	---	---
226858_at	CSNK1E	22	22q13	0	0.121511	0.600718	0.221646	0.109141	-0.45712	0	0.0493493	-0.253923	0.0924146	-0.376953	0	0.132491	0.0156345	2	---	---
238327_at	LOC440836	22	22q13	0	0.185274	0.349487	-0.550266	-0.479906	-1.0531	0	0.44308	0.00953688	0.091775	0.370903	0	-0.0671005	0.254902	2	---	---
215292_s_at	MKL1	22	22q13	0	-0.0791765	0.768266	0.00560871	-0.157977	-0.432648	0	-0.343521	0.59831	0.290092	-0.10803	0	-0.360137	0.0138245	2	---	---
223634_at	RASD2	22	22q13	0	-0.116562	0.638057	-0.0294284	0.291576	-1.01545	0	0.219255	0.292117	-0.360922	-0.102062	0	-0.0843186	0.237609	2	---	---
228639_at	FGD1	X	Xp11	0	-0.0356417	0.133557	0.0965018	0.0105633	-0.599688	0	-0.503168	-0.197903	0.0764974	-0.021788	0	0.226689	0.128517	2	---	---
212741_at	MAOA	X	Xp11	0	-0.0434025	-0.0335846	-0.0135443	-0.107213	-0.821959	0	-0.220024	-0.333035	0.140753	-0.560484	0	0.146109	0.247813	2	---	---
202383_at	SMCX	X	Xp11	0	-0.0710563	0.145521	-0.133582	-0.0788564	-0.521659	0	0.247102	0.457216	-0.0151549	-0.374233	0	0.20076	-0.373854	2	---	---
225280_x_at	ARSD	X	Xp22	0	-0.136082	1.0506	0.376525	0.174715	-0.464789	0	0.0887542	0.557572	0.0649677	0.376297	0	0.188843	0.170516	2	---	---
225286_at	ARSD	X	Xp22	0	-0.00549097	0.237953	-0.121423	0.096413	-0.870846	0	0.229316	0.0890186	-0.0194155	0.263241	0	-0.377162	0.460501	2	---	---
223695_s_at	ARSD	X	Xp22	0	0.0446905	1.59718	-0.0316648	0.173223	-0.480419	0	0.0325428	0.776776	0.00976298	0.540056	0	0.349509	0.35704	2	---	---
223696_at	ARSD	X	Xp22	0	0.0724912	1.11429	0.0500376	-0.146195	-0.877132	0	0.0386453	-0.071751	-0.059548	0.456751	0	-0.430132	-0.326115	2	---	---
222854_s_at	FAM51A1	X	Xp22	0	0.145763	0.652469	-0.0376152	0.236314	-0.107137	0	-0.266342	-0.339214	0.0129936	-0.594165	0	-0.102213	0.139379	2	---	---
201869_s_at	TBL1X	X	Xp22	0	-0.191113	-0.00130412	-0.105643	-0.268383	-0.554482	0	-0.193024	0.25928	0.411786	-0.144849	0	0.34934	-0.433228	2	---	---
202105_at	IGBP1	X	Xq13	0	-0.0855439	0.651663	-0.066521	0.07396	-0.6134	0	-0.339908	0.181469	0.0507184	-0.399967	0	0.176532	0.331652	2	---	---
216071_x_at	MED12	X	Xq13	0	0.0738759	0.0435876	-0.0962955	0.0180386	-0.550941	0	0.00851326	0.459277	-0.0458699	-0.254869	0	0.0569826	0.0150528	2	---	---
227488_at	MGC16121	X	Xq26	0	-0.27195	0.551278	-0.045288	-0.150317	-0.570514	0	0.422524	-0.0559467	-0.225058	-0.312692	0	-0.0730525	-0.693441	2	---	---
203262_s_at	FAM50A	X	Xq28	0	0.128072	0.746762	-0.142601	0.23858	-0.300409	0	-0.0974939	0.125776	-0.230236	0.10783	0	0.107317	0.0704317	2	---	---
221989_at	RPL10	X	Xq28	0	-0.029115	0.191483	-0.0320945	-0.362083	-0.527937	0	0.29439	-0.150163	-0.282566	0.0411591	0	-0.202048	-0.536927	2	---	---
1569453_a_at	---		---	0	-0.373555	0.187461	-0.479405	-0.11696	-0.930706	0	0.220623	0.411343	0.307603	-0.461432	0	-0.134824	-0.472423	2	---	---
227061_at	---		---	0	-0.347297	0.913788	-0.102313	-0.312076	-1.05924	0	-0.218806	-0.264492	0.015392	0.141769	0	0.149631	-0.280064	2	---	---
226250_at	---		---	0	-0.233106	0.603514	0.411438	0.0231433	-0.445006	0	0.298938	-0.235407	-0.164929	-0.783735	0	0.627448	-0.21668	2	---	---
210230_at	---		---	0	-0.195533	0.201329	0.164382	-0.0524485	-0.691564	0	0.84787	0.477849	-0.696398	0.541857	0	0.404491	-0.105642	2	---	---
230744_at	---		---	0	-0.180574	0.545081	0.0871639	0.0297532	-0.503969	0	0.0651754	-0.18873	-0.0798285	-0.183365	0	0.404514	-0.0570103	2	---	---
243210_at	---		---	0	-0.120956	0.147305	-0.120886	-0.0193752	-0.594672	0	0.487608	-0.153614	0.318958	0.67849	0	0.0380918	0.353819	2	---	---
227584_at	---		---	0	-0.116865	0.384745	0.253075	-0.576223	-1.05229	0	0.139016	-0.170377	-0.12002	0.403077	0	0.421538	0.0884046	2	---	---
243729_at	---		---	0	-0.104506	0.0569759	0.0947	-0.170198	-0.576716	0	-0.134277	0.139003	0.143388	0.225043	0	-0.201919	0.14874	2	---	---
203812_at	---		---	0	-0.0731701	0.221821	-0.0566114	-0.166284	-0.500977	0	-0.0142852	0.149887	0.275516	0.228207	0	-0.764601	-0.048498	2	---	---
235570_at	---		---	0	-0.0606704	0.538709	0.187601	-0.0594531	-0.384864	0	-0.230163	-0.342111	-0.0506345	0.211719	0	0.221552	-0.382492	2	---	---
242315_at	---		---	0	-0.0482554	0.540638	-0.00687205	0.107717	-0.18435	0	-0.0586473	0.0690378	0.236855	0.345847	0	-0.473695	0.244398	2	---	---
1557557_at	---		---	0	-0.017401	0.107012	0.00431948	-0.0157372	-0.527217	0	0.31932	0.0357146	-0.00453769	-0.437805	0	-0.18736	0.0630276	2	---	---
239332_at	---		---	0	0.0283444	0.987626	0.104244	0.143056	-1.11208	0	0.246724	0.484849	0.0774624	0.328028	0	-0.0439304	-0.226808	2	---	---
221877_at	---		---	0	0.041452	0.664364	-0.0722786	-0.121181	-0.464942	0	-0.213367	0.13191	-0.205838	0.0689555	0	0.136045	0.0558459	2	---	---
235793_at	---		---	0	0.0567949	0.208979	0.036272	0.0400054	-0.638313	0	-0.52691	0.420564	-0.0722714	-0.217901	0	0.372421	-0.361092	2	---	---
1555833_a_at	---		---	0	0.0743362	0.748354	-0.143159	-0.0283911	-0.356335	0	-0.323316	-0.271269	0.0495613	0.280651	0	0.284289	-0.0918013	2	---	---
1568633_a_at	---		---	0	0.0836184	0.378894	0.45039	0.218868	-0.51064	0	-0.100299	0.138506	0.0747027	0.165217	0	0.026122	-0.289916	2	---	---
215376_at	---		---	0	0.0952401	0.225125	-0.130617	-0.253062	-0.541282	0	-0.743976	0.0537977	-0.280007	-0.20576	0	0.164879	-0.179346	2	---	---
244074_at	---		---	0	0.103436	-0.00739877	-0.192915	0.0474141	-0.682519	0	0.073297	0.385738	-0.226657	-0.489103	0	0.162006	-0.145839	2	---	---
1562926_at	---		---	0	0.11381	0.119417	0.0576798	-0.0678929	-1.17499	0	-0.126947	0.405783	-0.0412708	-0.060572	0	-0.300843	0.139256	2	---	---
1569871_at	---		---	0	0.117949	0.545903	-0.0105158	0.0237674	-0.551625	0	0.0653985	-0.124657	0.59635	0.1427	0	-0.0341109	0.0684944	2	---	---
229840_at	---		---	0	0.125112	0.427407	0.107448	-0.147935	-0.793063	0	0.0655201	0.50776	-0.0846155	0.136213	0	-0.196115	0.0590339	2	---	---
239677_at	---		---	0	0.162203	0.554158	-0.0381951	0.0105888	-0.211248	0	-0.241649	0.422284	-0.156132	-0.00948782	0	0.205403	-0.0783469	2	---	---
228626_at	---		---	0	0.164007	0.140726	-0.239024	0.0470064	-0.535588	0	-0.204932	0.496188	-0.630593	-0.177474	0	0.24792	-0.0990434	2	---	---
229920_at	---		---	0	0.170217	0.564867	-0.0732838	0.0316035	-0.196736	0	-0.261698	-0.166747	0.450312	0.285884	0	0.269888	0.0635067	2	---	---
236657_at	---		---	0	0.181347	0.0979043	-0.075379	-0.0381512	-0.606583	0	-0.048216	-0.330585	-0.258062	0.674371	0	0.372353	0.0250631	2	---	---
233416_at	---		---	0	0.204856	0.841356	-0.110442	0.0835841	-0.13204	0	0.219037	0.77353	-0.501985	-0.225512	0	0.134263	0.307781	2	---	---
239796_x_at	---		---	0	0.216385	0.644034	-0.0363859	0.117383	-0.159045	0	-0.228457	0.120977	0.144433	0.393187	0	-0.112857	-0.0408197	2	---	---
241085_at	---		---	0	0.372704	0.293424	0.219297	-0.0202083	-0.573653	0	-0.0161294	0.232202	0.304055	0.412581	0	-0.0987637	-0.100288	2	---	---
205132_at	ACTC		---	0	0.0973533	0.67742	-0.158508	0.0717996	-0.250335	0	0.0699033	0.562696	0.110429	0.417745	0	0.390691	-0.270706	2	---	---
209765_at	ADAM19		---	0	0.0520027	0.677589	0.0903891	-0.133544	-0.292628	0	0.271889	0.258067	0.0132317	-0.078669	0	-0.146699	-0.0934215	2	---	---
217111_at	AMACR		---	0	0.039453	0.437006	0.13596	-0.0337133	-0.517295	0	-0.149446	0.471387	-0.0452827	0.398114	0	-0.103557	0.40091	2	---	---
227371_at	BAIAP2L1		---	0	0.124063	0.537545	-0.036734	-0.00262699	-0.16701	0	-0.288683	-0.374996	-0.239992	-0.470205	0	0.184081	0.268129	2	---	---
201032_at	BLCAP		---	0	-0.0126172	0.49618	0.196985	-0.0850385	-0.504436	0	-0.199093	0.346602	-0.216784	-0.476426	0	0.173514	0.047224	2	---	---
208906_at	BSCL2 /// DKFZp762N1910		---	0	0.253137	1.02699	-0.124162	-0.348375	-0.434731	0	-0.0969349	0.482213	-0.259366	0.16155	0	0.254499	0.12008	2	---	---
212400_at	C9orf132		---	0	0.337736	0.987327	-0.00974254	-0.331258	-0.510215	0	-0.389237	-0.309293	0.0227127	0.0633598	0	0.0264637	-0.00288191	2	---	---
236806_at	CCR7		---	0	0.0571913	0.342203	-0.00684008	0.12862	-0.631184	0	-0.263239	0.0351105	0.124311	0.212564	0	-0.107652	0.210687	2	---	---
205627_at	CDA		---	0	0.00630287	0.946349	-0.318297	0.0776838	-0.637486	0	-0.291829	-0.145737	0.156852	0.0822048	0	-0.0207417	0.496247	2	---	---
225312_at	COMMD6		---	0	0.0806525	0.765841	-0.0231095	-0.00513371	-0.484574	0	-0.411953	0.0181618	-0.255834	-0.523905	0	0.355301	-0.107768	2	---	---
205373_at	CTNNA2		---	0	0.108064	0.559301	-0.288604	-0.176876	-0.43141	0	0.229417	-0.164204	0.0528101	0.256474	0	0.289457	0.0748695	2	---	---
226340_x_at	DKFZp434K1323 /// FLJ25222		---	0	-0.0617018	0.530167	-0.241588	0.0960751	-0.63635	0	0.0150878	0.380261	-0.560324	0.0789176	0	-0.16132	-0.2559	2	---	---
225035_x_at	DKFZp434K1323 /// FLJ25222 /// MGC52000		---	0	0.075748	0.730826	-0.257975	-0.118225	-0.578237	0	0.116038	0.549787	-0.791898	0.216461	0	0.219044	-0.447242	2	---	---
202500_at	DNAJB2		---	0	-0.0396215	0.656286	-0.0378467	0.204923	-0.555154	0	-0.293108	0.281144	-0.173683	-0.0391526	0	0.376075	-0.183194	2	---	---
232510_s_at	DPP3		---	0	0.0282909	0.689239	-0.0530736	0.0715539	-0.168688	0	-0.316644	-0.331204	-0.267448	0.0416854	0	0.0580143	-0.0133802	2	---	---
210269_s_at	DXYS155E		---	0	0.0940844	0.613304	-0.194246	-0.282562	-0.805774	0	0.161203	-0.396657	-0.207752	-0.357202	0	0.186302	-0.166952	2	---	---
204954_s_at	DYRK1B		---	0	0.0265702	0.078098	-0.248637	-0.129311	-0.519277	0	-0.0473425	0.4281	-0.302968	-0.429283	0	0.304133	-0.585137	2	---	---
209588_at	EPHB2		---	0	0.0572748	0.55317	-0.174709	0.0743691	-0.38059	0	-0.110365	-0.0466702	0.140551	0.276198	0	-0.267948	0.354674	2	---	---
204363_at	F3		---	0	0.0305449	0.389841	0.000709606	0.247226	-0.931496	0	0.242292	0.712193	0.416051	2.02727	0	-0.431244	0.488181	2	---	---
208962_s_at	FADS1		---	0	0.167243	0.956734	0.00945175	0.223308	-0.507788	0	0.0627456	0.51453	-0.415893	-0.0204409	0	0.660835	0.193252	2	---	---
218084_x_at	FXYD5		---	0	0.209089	0.58668	-0.279356	-0.0986182	-0.579472	0	-0.0989096	0.606396	-0.222918	0.0753682	0	0.191859	-0.00678645	2	---	---
203986_at	GENX-3414		---	0	-0.064226	0.573747	-0.0830985	0.238855	-0.454983	0	-0.237612	0.30858	0.109697	-0.170528	0	0.729131	0.540831	2	---	---
205100_at	GFPT2		---	0	-0.162765	0.547048	0.144533	0.134894	-0.167723	0	0.0149487	-0.396869	-0.041949	-0.0665068	0	-0.00467611	0.147685	2	---	---
229105_at	GPR39		---	0	-0.0742939	0.502549	0.174251	0.156512	-0.132034	0	0.0727534	0.136482	-0.321707	-0.3391	0	-0.794051	0.648339	2	---	---
222817_at	HSD3B7		---	0	0.15588	0.731182	-0.268535	0.0167409	-0.442067	0	0.315782	0.0487922	-0.163777	-0.156166	0	-0.206483	-0.161521	2	---	---
214434_at	HSPA12A		---	0	-0.154592	0.745531	-0.00555089	-0.0332016	-0.400716	0	-0.103596	-0.378164	0.00696221	0.35761	0	0.118589	0.176719	2	---	---
1553594_a_at	INSL3		---	0	0.144285	0.525464	0.0193435	0.250004	-0.312501	0	0.107434	0.16261	0.121104	0.0812827	0	-0.142951	0.0556044	2	---	---
219564_at	KCNJ16		---	0	-0.714263	-0.0404553	-0.242584	-0.460807	-1.10688	0	0.00183206	0.213396	0.0334433	0.236395	0	-0.00154538	0.0160668	2	---	---
202267_at	LAMC2		---	0	-0.176811	0.612393	0.210526	0.237127	-0.359465	0	0.481597	-0.149178	0.417749	0.582279	0	-0.302574	-0.187416	2	---	---
207517_at	LAMC2		---	0	0.156804	0.643563	0.333714	-0.0624137	-0.364652	0	0.571441	-0.044036	0.127835	0.381191	0	-0.520187	0.140975	2	---	---
214461_at	LBP		---	0	0.0874465	0.317748	0.151674	-0.0442458	-0.856233	0	0.0318502	0.350972	-0.0260521	-0.477046	0	-0.369276	-0.0103919	2	---	---
231406_at	LOC402578		---	0	-0.313864	0.547276	0.0222745	0.135004	-0.309335	0	-0.313576	-0.294791	-0.12512	0.213493	0	0.00855097	0.211506	2	---	---
203835_at	LRRC32		---	0	-0.199525	-0.0292023	-0.13168	0.128493	-0.88522	0	0.17316	0.589399	-0.110928	0.0960946	0	-0.239572	-0.00136367	2	---	---
210128_s_at	LTB4R		---	0	-0.137091	-0.112894	-0.279928	-0.2033	-0.831632	0	-0.156411	0.0305504	-0.339048	0.622555	0	0.0716619	0.0536829	2	---	---
204663_at	ME3		---	0	-0.0368897	0.931412	-0.194191	-0.0900258	-0.595412	0	-0.0782047	-0.0122454	-0.138695	-0.0611483	0	-0.0449897	0.230639	2	---	---
225799_at	MGC4677 /// LOC541471		---	0	0.1319	0.686056	-0.121025	0.170128	-0.124484	0	0.0792933	0.311487	-0.0916006	0.0520706	0	-0.0769534	0.299704	2	---	---
203365_s_at	MMP15		---	0	-0.0951952	0.296734	-0.288551	0.113505	-0.778872	0	0.154133	0.331639	-0.433216	-0.0313099	0	0.13727	-0.081391	2	---	---
219909_at	MMP28		---	0	0.26532	0.665377	-0.50357	-0.241112	-0.887156	0	-0.384429	0.184525	0.0253486	-0.247384	0	0.383889	0.0438153	2	---	---
202167_s_at	MMS19L		---	0	0.0135178	0.537397	-0.0740794	-0.0113024	-0.313571	0	-0.139117	-0.04182	-0.0117628	-0.428309	0	0.289155	-0.10298	2	---	---
202180_s_at	MVP		---	0	0.175953	0.771291	-0.296293	-0.0583032	-0.447432	0	0.0382746	-0.556889	-0.313984	-0.253409	0	0.15791	-0.03196	2	---	---
225145_at	NCOA5		---	0	-0.108797	0.62761	-0.197049	-0.133625	-0.55546	0	-0.391829	0.326428	-0.237738	0.0925083	0	0.236446	0.00177841	2	---	---
240035_at	NR1I2		---	0	-0.0394247	0.987741	0.207874	0.254645	-0.409712	0	-0.389784	0.314187	0.0563297	0.301499	0	0.174808	0.144556	2	---	---
202759_s_at	PALM2-AKAP2		---	0	0.188617	1.03197	-0.00130307	0.1958	-0.24416	0	0.114933	0.0749796	0.238703	-0.351084	0	0.101038	-0.312221	2	---	---
204300_at	PET112L		---	0	0.151057	0.567513	-0.109235	0.29199	-0.193121	0	-0.0491181	-0.118877	-0.290293	-0.100196	0	0.0864012	0.141761	2	---	---
202732_at	PKIG		---	0	0.296066	0.588913	-0.0634765	0.0150699	-0.217412	0	-0.326429	-0.15575	-0.139597	-0.0892813	0	0.00210892	0.276864	2	---	---
635_s_at	PPP2R5B		---	0	0.0643873	0.537298	-0.240363	-0.132989	-0.423577	0	-0.272166	-0.205641	-0.166762	-0.187238	0	0.463921	0.0020917	2	---	---
227629_at	PRLR		---	0	0.0155998	0.523048	-0.0188451	-0.0611133	-0.18845	0	-0.192685	0.127719	-0.0339035	-0.0586226	0	-0.329184	-0.213013	2	---	---
210406_s_at	RAB6A /// RAB6C		---	0	0.0563435	0.582618	0.229945	0.0953008	-0.197835	0	-0.157761	-0.300188	0.311533	0.235556	0	0.194798	0.121543	2	---	---
219140_s_at	RBP4 /// KIAA1922		---	0	0.0966957	0.539205	0.0219819	-0.256641	-1.4228	0	0.719737	0.578624	0.00856927	0.364009	0	0.673462	0.718569	2	---	---
226130_at	RPS16 /// LOC441876		---	0	-0.271189	0.0974071	-0.22626	-0.137528	-0.711207	0	0.201966	0.156571	-0.290894	0.0335431	0	-0.0296737	-0.113668	2	---	---
210329_s_at	SGCD		---	0	-0.102115	0.743668	0.00210345	0.0585905	-0.265417	0	-0.462264	0.654135	0.337621	0.0617214	0	-0.652204	0.457768	2	---	---
205421_at	SLC22A3		---	0	0.377605	1.19647	0.136393	-0.414607	-0.746872	0	0.140244	-0.0610941	-0.118112	0.292365	0	0.0874298	0.0828648	2	---	---
227046_at	SLC39A11		---	0	0.00119203	0.15844	-0.151882	-0.142684	-0.62812	0	-0.0882444	-0.47205	-0.193977	0.403389	0	-0.129697	0.0862215	2	---	---
205374_at	SLN		---	0	0.104368	0.946481	-0.25748	0.185968	-0.452468	0	0.505192	0.292217	0.319521	0.407878	0	-0.598267	0.279825	2	---	---
224013_s_at	SOX7		---	0	-0.168975	-0.19636	-0.278622	-0.197263	-1.17096	0	-0.161839	0.289874	0.145423	-0.37852	0	0.424121	-0.0612582	2	---	---
200665_s_at	SPARC		---	0	0.0840374	2.10257	-0.173715	-0.038329	-1.08639	0	0.0465939	0.201326	0.0801422	0.0824827	0	-0.229193	-0.278772	2	---	---
201516_at	SRM		---	0	0.3686	0.631659	-0.298287	-0.305147	-0.787057	0	-0.26343	0.476492	-0.112187	-0.340427	0	0.315222	-0.11228	2	---	---
234310_s_at	SUSD2		---	0	-0.00724734	0.727748	-0.66914	-0.415287	-1.07822	0	0.182022	0.550854	-0.215577	0.039143	0	0.0701674	0.230494	2	---	---
226086_at	SYT13		---	0	0.179343	0.680126	0.0805244	0.116326	-0.297967	0	0.0880452	-0.241366	-0.284909	0.379067	0	0.30462	-0.297348	2	---	---
209403_at	TBC1D3 /// MGC44903		---	0	-0.159463	0.13433	0.0117022	-0.0601664	-0.745787	0	0.0770134	0.252918	-0.376565	0.225012	0	-0.0865962	-0.0747521	2	---	---
204227_s_at	TK2		---	0	0.357054	0.622911	0.141592	-0.0481905	-0.31681	0	-0.0552103	0.256851	-0.111321	-0.104053	0	-0.20671	-0.0642327	2	---	---
207196_s_at	TNIP1		---	0	0.173888	0.600862	-0.0229648	0.0860408	-0.127775	0	-0.173934	0.264444	0.0526514	-0.322521	0	-0.026317	-0.305519	2	---	---
221747_at	TNS		---	0	0.254271	1.07562	-0.0804453	-0.0479579	-0.904246	0	0.313763	0.315019	0.348861	-0.215067	0	0.0164992	-0.464094	2	---	---
205599_at	TRAF1		---	0	0.0252661	0.790851	-0.0531817	0.0254838	-0.513471	0	-0.51256	-0.284057	0.346743	-0.533809	0	-0.629229	0.269606	2	---	---
225868_at	TRIM47		---	0	-0.0370713	0.757025	-0.268105	0.0889011	-0.522626	0	0.128166	0.486493	-0.0280987	-0.264758	0	-0.036094	0.378234	2	---	---
224849_at	TTC17		---	0	-0.0403093	-0.0685865	-0.0406974	-0.203569	-0.843359	0	0.0507661	-0.389634	0.0803378	0.0142923	0	-0.0573024	0.155174	2	---	---
206072_at	UCN		---	0	-0.279826	0.340099	-0.492422	-0.0426379	-0.895511	0	0.0293902	0.0640325	-0.162751	0.0619596	0	-0.339545	-0.123686	2	---	---
202250_s_at	WDR42A		---	0	0.0344818	0.306194	-0.0357371	-0.140179	-0.58607	0	-0.310318	0.15679	-0.185823	-0.310259	0	0.399051	-0.432618	2	---	---
222730_s_at	ZDHHC2		---	0	0.286131	0.716949	0.0185615	-0.126756	-0.374385	0	-0.682347	-0.322476	-0.112432	-0.0297442	0	0.370139	0.14306	2	---	---
[truncated: 16,537 more rows]
