# Supplementary material for: Gene expression profiles in asbestos-exposed epithelial and mesothelial lung cell lines
Source: BMC Genomics. 2007 Mar 1;8:62. doi: 10.1186/1471-2164-8-62 (PMC1821332; doi:10.1186/1471-2164-8-62)
Supplement: Additional File 5 — Canonical correlation analysis. The file contains list of genes contributing to the enrichment of the chromosomal regions that contribute to the common correlation between the cell lines A549 and Beas-2B. [file 1471-2164-8-62-S5.xls]

## Sheet: Sheet1
AFFY HG U133-PLUS-2 ID	Cytoband	Basepair position	band	Gene Name	p-value	q-value	GO: Biological process
238743_at	2p22	37179857	p22.2	FLJ38348	0.0026	0.3367	---
220943_s_at	2p22	37312294	p22.2	PRO1853	0.0026	0.3367	---
205174_s_at	2p22	37425221	p22.2	QPCT	0.0026	0.3367	GO:0006464 protein modification /// GO:0006508 proteolysis and peptidolysis ///
213649_at	2p22	38824245	p22.1	SFRS7	0.0026	0.3367	GO:0000398 nuclear mRNA splicing, via spliceosome /// GO:0008380 RNA splicing ///
229302_at	2p22	39746563	p22.1	MGC33926	0.0026	0.3367	---
213999_at	2p22	---	---	MGC11061	0.0026	0.3367	---
231819_at	2p22	---	---	CEBPZ	0.0026	0.3367	GO:0006350 transcription /// GO:0006355 regulation of transcription, DNA-dependent /// GO:0006366 transcription from RNA polymerase II promoter ///
239311_at	2p22	---	---	DHX57	0.0026	0.3367	---
239487_at	2p22	---	---	DKFZP564F0522	0.0026	0.3367	---
242448_at	2p22	---	---	MAP4K3	0.0026	0.3367	GO:0006468 protein amino acid phosphorylation /// GO:0006950 response to stress /// GO:0007243 protein kinase cascade /// GO:0007254 JNK cascade ///
222658_s_at	9p13	32962609	p21.1	APTX	0.007	0.3367	GO:0000012 single strand break repair /// GO:0006284 base-excision repair /// GO:0008219 cell death ///
216627_s_at	9p13	33100635	p21.1	B4GALT1	0.007	0.3367	GO:0005975 carbohydrate metabolism /// GO:0009312 oligosaccharide biosynthesis ///
207214_at	9p13	33208363	p21.1	SPINK4	0.007	0.3367	---
218085_at	9p13	33254167	p21.1	CHMP5	0.007	0.3367	GO:0015031 protein transport ///
202585_s_at	9p13	33280509	p21.1	NFX1	0.007	0.3367	GO:0000122 negative regulation of transcription from RNA polymerase II promoter /// GO:0006350 transcription /// GO:0006355 regulation of transcription, DNA-dependent /// GO:0006366 transcription from RNA polymerase II promoter /// GO:0006397 mRNA processing /// GO:0006406 mRNA-nucleus export /// GO:0006810 transport /// GO:0006954 inflammatory response /// GO:0016567 protein ubiquitination ///
206955_at	9p13	33374948	p21.1	AQP7	0.007	0.3367	GO:0006091 generation of precursor metabolites and energy /// GO:0006810 transport /// GO:0006833 water transport /// GO:0007588 excretion /// GO:0015793 glycerol transport ///
222554_s_at	9p13	33451354	p21.1	NOL6	0.007	0.3367	GO:0007046 ribosome biogenesis ///
223014_at	9p13	33807182	p13.3	UBE2R2	0.007	0.3367	---
219192_at	9p13	33911691	p13.3	UBAP2	0.007	0.3367	---
224789_at	9p13	34076386	p13.3	WDR40A	0.007	0.3367	---
220652_at	9p13	34242379	p13.3	KIF24	0.007	0.3367	---
218609_s_at	9p13	34319504	p13.3	NUDT2	0.007	0.3367	GO:0006139 nucleobase, nucleoside, nucleotide and nucleic acid metabolism /// GO:0006917 induction of apoptosis ///
232244_at	9p13	34356668	p13.3	KIAA1161	0.007	0.3367	---
225146_at	9p13	34388182	p13.3	C9orf25	0.007	0.3367	---
228403_at	9p13	34511285	p13.3	UNQ470	0.007	0.3367	---
225403_at	9p13	34600483	p13.3	C9orf23	0.007	0.3367	---
204246_s_at	9p13	34603548	p13.3	DCTN3	0.007	0.3367	---
201692_at	9p13	34624717	p13.3	OPRS1	0.007	0.3367	---
1552646_at	9p13	34636635	p13.3	IL11RA	0.007	0.3367	---
242734_x_at	9p13	34636635	p13.3	GALT	0.007	0.3367	GO:0005975 carbohydrate metabolism /// GO:0006012 galactose metabolism ///
210072_at	9p13	34679564	p13.3	CCL19	0.007	0.3367	GO:0006874 calcium ion homeostasis /// GO:0006935 chemotaxis /// GO:0006954 inflammatory response /// GO:0007165 signal transduction /// GO:0007600 sensory perception /// GO:0009615 response to virus ///
204606_at	9p13	34699002	p13.3	CCL21	0.007	0.3367	GO:0006935 chemotaxis /// GO:0006954 inflammatory response /// GO:0007165 signal transduction /// GO:0007267 cell-cell signaling /// GO:0007600 sensory perception ///
216084_at	9p13	34820265	p13.3	LOC389715	0.007	0.3367	---
213636_at	9p13	34948192	p13.3	KIAA1045	0.007	0.3367	---
212817_at	9p13	34979742	p13.3	DNAJB5	0.007	0.3367	GO:0006457 protein folding /// GO:0006986 response to unfolded protein ///
230985_at	9p13	35032226	p13.3	MGC41945	0.007	0.3367	---
208649_s_at	9p13	35046061	p13.3	VCP	0.007	0.3367	GO:0006810 transport /// GO:0016567 protein ubiquitination /// GO:0030433 ER-associated protein catabolism /// GO:0030968 unfolded protein response /// GO:0030970 retrograde protein transport, ER to cytosol /// GO:0045184 establishment of protein localization ///
203564_at	9p13	35063835	p13.3	FANCG	0.007	0.3367	GO:0000075 cell cycle checkpoint /// GO:0006281 DNA repair ///
214991_s_at	9p13	35078685	p13.3	PIGO	0.007	0.3367	GO:0006506 GPI anchor biosynthesis /// GO:0009117 nucleotide metabolism ///
215416_s_at	9p13	35089593	p13.3	STOML2	0.007	0.3367	---
207765_s_at	9p13	35094109	p13.3	KIAA1539	0.007	0.3367	---
1568687_s_at	9p13	35396765	p13.3	LOC158381	0.007	0.3367	---
213066_at	9p13	35480124	p13.3	RUSC2	0.007	0.3367	---
204106_at	9p13	35595281	p13.3	TESK1	0.007	0.3367	GO:0006468 protein amino acid phosphorylation /// GO:0007283 spermatogenesis ///
215925_s_at	9p13	35599981	p13.3	CD72	0.007	0.3367	GO:0007155 cell adhesion /// GO:0019735 antimicrobial humoral response (sensu Vertebrata) ///
231892_at	9p13	35648872	p13.3	C9orf100	0.007	0.3367	---
203254_s_at	9p13	35687336	p13.3	TLN1	0.007	0.3367	GO:0006928 cell motility /// GO:0007016 cytoskeletal anchoring ///
228292_at	9p13	35722317	p13.3	GBA2	0.007	0.3367	---
206816_s_at	9p13	35797782	p13.3	SPAG8	0.007	0.3367	---
224415_s_at	9p13	35802957	p13.3	HINT2	0.007	0.3367	---
229729_at	9p13	35804448	p13.3	C9orf127	0.007	0.3367	---
240871_at	9p13	35806407	p13.3	C9orf128	0.007	0.3367	---
214344_at	9p13	35848735	p13.3	LOC92973	0.007	0.3367	---
210642_at	9p13	36159391	p13.3	CCIN	0.007	0.3367	GO:0007283 spermatogenesis /// GO:0030154 cell differentiation ///
205042_at	9p13	36204430	p13.3	GNE	0.007	0.3367	GO:0006047 UDP-N-acetylglucosamine metabolism /// GO:0006054 N-acetylneuraminate metabolism /// GO:0007155 cell adhesion /// GO:0009103 lipopolysaccharide biosynthesis ///
204825_at	9p13	36562873	p13.3	MELK	0.007	0.3367	GO:0006468 protein amino acid phosphorylation ///
203026_at	9p13	37428111	p13.2	ZBTB5	0.007	0.3367	GO:0006350 transcription /// GO:0006355 regulation of transcription, DNA-dependent ///
206774_at	9p13	37640997	p13.2	FRMPD1	0.007	0.3367	---
235303_at	9p13	37743802	p13.2	RG9MTD3	0.007	0.3367	---
1557014_a_at	9p13	38611085	p13.2	C9orf122	0.007	0.3367	---
223796_at	9p13	39062764	p13.2	CNTNAP3 /// LOC389734	0.007	0.3367	GO:0008037 cell recognition ///
244065_at	9p13	39062764	p13.2	LOC389734	0.007	0.3367	---
215935_at	9p13	39345699	p13.1	C9orf36	0.007	0.3367	---
231950_at	9p13	39433814	p13.1	ZNF658	0.007	0.3367	---
1557371_a_at	9p13	---	---	LOC158376	0.007	0.3367	---
1560434_x_at	9p13	---	---	CLTA	0.007	0.3367	---
1561590_a_at	9p13	---	---	BC038740	0.007	0.3367	---
1562600_at	9p13	---	---	FBXO10	0.007	0.3367	GO:0016567 protein ubiquitination ///
1566203_at	9p13	---	---	---	0.007	0.3367	---
1566427_at	9p13	---	---	PAX5	0.007	0.3367	GO:0006350 transcription /// GO:0006355 regulation of transcription, DNA-dependent /// GO:0006366 transcription from RNA polymerase II promoter /// GO:0006959 humoral immune response /// GO:0007283 spermatogenesis /// GO:0007399 neurogenesis /// GO:0030154 cell differentiation ///
1568997_at	9p13	---	---	PAF53	0.007	0.3367	GO:0006350 transcription ///
216296_at	9p13	---	---	CLTA	0.007	0.3367	GO:0006886 intracellular protein transport ///
225640_at	9p13	---	---	LOC401504	0.007	0.3367	---
227760_at	9p13	---	---	IGFBPL1	0.007	0.3367	---
229941_at	9p13	---	---	LOC138729	0.007	0.3367	---
230327_at	9p13	---	---	CCL27	0.007	0.3367	GO:0006935 chemotaxis /// GO:0006955 immune response /// GO:0007267 cell-cell signaling ///
234032_at	9p13	---	---	ZCCHC7	0.007	0.3367	---
237604_at	9p13	---	---	CNTFR	0.007	0.3367	GO:0007165 signal transduction /// GO:0007399 neurogenesis ///
240733_at	9p13	---	---	WDR32	0.007	0.3367	---
242045_at	9p13	---	---	FLJ35740	0.007	0.3367	---
204344_s_at	14q21	38570874	q21.1	SEC23A	0.0072	0.3367	GO:0006886 intracellular protein transport /// GO:0006888 ER to Golgi transport /// GO:0016192 vesicle-mediated transport ///
225537_at	14q21	38686770	q21.1	TRAPPC6B	0.0072	0.3367	GO:0006810 transport /// GO:0006888 ER to Golgi transport ///
1567214_a_at	14q21	38714151	q21.1	PNN	0.0072	0.3367	---
227521_at	14q21	38936718	q21.1	FBXO33	0.0072	0.3367	GO:0006512 ubiquitin cycle ///
238647_at	14q21	44436257	q21.2	C14orf28	0.0072	0.3367	---
213304_at	14q21	44501161	q21.2	KIAA0423	0.0072	0.3367	---
220553_s_at	14q21	44635625	q21.2	PRPF39	0.0072	0.3367	---
1554277_s_at	14q21	44674900	q21.2	KIAA1596	0.0072	0.3367	---
206500_s_at	14q21	44742144	q21.2	C14orf106	0.0072	0.3367	---
203101_s_at	14q21	49157239	q21.3	MGAT2	0.0072	0.3367	GO:0006487 protein amino acid N-linked glycosylation /// GO:0009312 oligosaccharide biosynthesis ///
219166_at	14q21	49162010	q21.3	C14orf104	0.0072	0.3367	---
203311_s_at	14q21	49429589	q21.3	ARF6	0.0072	0.3367	GO:0006886 intracellular protein transport /// GO:0006888 ER to Golgi transport /// GO:0006928 cell motility /// GO:0007155 cell adhesion /// GO:0007264 small GTPase mediated signal transduction /// GO:0016192 vesicle-mediated transport /// GO:0030838 positive regulation of actin filament polymerization /// GO:0030866 cortical actin cytoskeleton organization and biogenesis /// GO:0031529 ruffle o…
239777_at	14q21	49529233	q21.3	LOC283551	0.0072	0.3367	---
218940_at	14q21	49645100	q21.3	C14orf138	0.0072	0.3367	---
212870_at	14q21	49654812	q21.3	RASSF3	0.0072	0.3367	GO:0007264 small GTPase mediated signal transduction ///
225970_at	14q21	52582495	q22.1	DDHD1	0.0072	0.3367	GO:0016042 lipid catabolism ///
219132_at	14q21	55654956	q22.3	PELI2	0.0072	0.3367	---
218316_at	14q21	57945121	q23.1	TIMM9	0.0072	0.3367	GO:0007605 perception of sound /// GO:0015031 protein transport /// GO:0045039 mitochondrial inner membrane protein import ///
206993_at	14q21	---	---	ATP5S	0.0072	0.3367	GO:0006811 ion transport /// GO:0015992 proton transport ///
240334_at	14q21	---	---	LRFN5	0.0072	0.3367	---
241928_at	14q21	---	---	CDKL1	0.0072	0.3367	GO:0000074 regulation of progression through cell cycle /// GO:0006468 protein amino acid phosphorylation ///
243982_at	14q21	---	---	BTBD5	0.0072	0.3367	---
213286_at	5p13	32390214	p13.3	ZFR	0.0088	0.3367	---
205729_at	5p13	38881893	p13.1	OSMR	0.0088	0.3367	---
204897_at	5p13	40715789	p13.1	PTGER4	0.0088	0.3367	GO:0006955 immune response /// GO:0007165 signal transduction /// GO:0007186 G-protein coupled receptor protein signaling pathway /// GO:0007188 G-protein signaling, coupled to cAMP nucleotide second messenger ///
203626_s_at	5p13	---	---	SKP2	0.0088	0.3367	GO:0000074 regulation of progression through cell cycle /// GO:0000082 G1/S transition of mitotic cell cycle /// GO:0006512 ubiquitin cycle /// GO:0008283 cell proliferation ///
232889_at	5p13	---	---	LOC153561	0.0088	0.3367	---
1555874_x_at	9q21	41938516	p13.1	MGC21881	0.0097	0.3367	---
226443_at	9q21	70584784	q21.11	C9orf42	0.0097	0.3367	---
235484_at	9q21	71514261	q21.11	PTAR1	0.0097	0.3367	---
212927_at	9q21	72063757	q21.12	SMC5L1	0.0097	0.3367	---
220285_at	9q21	73667188	q21.13	C9orf77	0.0097	0.3367	---
212224_at	9q21	74705408	q21.13	ALDH1A1	0.0097	0.3367	GO:0006081 aldehyde metabolism /// GO:0008152 metabolism ///
218904_s_at	9q21	76751317	q21.13	C9orf40	0.0097	0.3367	---
219147_s_at	9q21	76865309	q21.13	C9orf95	0.0097	0.3367	GO:0019363 pyridine nucleotide biosynthesis ///
205559_s_at	9q21	77695406	q21.2	PCSK5	0.0097	0.3367	GO:0006508 proteolysis and peptidolysis /// GO:0007267 cell-cell signaling ///
1552455_at	9q21	78593080	q21.2	C9orf65	0.0097	0.3367	---
214785_at	9q21	78982181	q21.2	VPS13A	0.0097	0.3367	GO:0006895 Golgi to endosome transport /// GO:0008104 protein localization ///
223062_s_at	9q21	80101879	q21.31	PSAT1	0.0097	0.3367	GO:0006564 L-serine biosynthesis /// GO:0008152 metabolism /// GO:0008615 pyridoxine biosynthesis /// GO:0008652 amino acid biosynthesis ///
216997_x_at	9q21	81376508	q21.31	TLE4	0.0097	0.3367	GO:0000004 biological process unknown /// GO:0006355 regulation of transcription, DNA-dependent /// GO:0007222 frizzled signaling pathway ///
230645_at	9q21	85047725	q21.32	FRMD3	0.0097	0.3367	---
234192_s_at	9q21	85544156	q21.33	GKAP1	0.0097	0.3367	---
230815_at	9q21	85641433	q21.33	LOC389765	0.0097	0.3367	---
223697_x_at	9q21	85743046	q21.33	C9orf64	0.0097	0.3367	---
226193_x_at	9q21	113911853	q14.1	CBWD1	0.0097	0.3367	---
1553185_at	9q21	---	---	RASEF	0.0097	0.3367	---
1557805_at	9q21	---	---	C9orf85	0.0097	0.3367	---
216163_at	9q21	---	---	HBLD2	0.0097	0.3367	---
224284_x_at	9q21	---	---	LOC441446	0.0097	0.3367	---
228885_at	9q21	---	---	MAMDC2	0.0097	0.3367	---
232034_at	9q21	---	---	LOC203274	0.0097	0.3367	---
237185_at	9q21	---	---	KIF27	0.0097	0.3367	---
239794_at	9q21	---	---	IARS	0.0097	0.3367	GO:0006412 protein biosynthesis /// GO:0006428 isoleucyl-tRNA aminoacylation ///
240389_at	9q21	---	---	TRPM6	0.0097	0.3367	GO:0006468 protein amino acid phosphorylation /// GO:0006812 cation transport /// GO:0006816 calcium ion transport ///
240545_at	9q21	---	---	LOC286382	0.0097	0.3367	---
243646_at	9q21	---	---	C9orf41	0.0097	0.3367	---
215599_at	5q13	21511147	p14.3	SMA4	0.0101	0.3367	GO:0000004 biological process unknown /// GO:0005975 carbohydrate metabolism ///
212240_s_at	5q13	67547360	q13.1	PIK3R1	0.0101	0.3367	GO:0007242 intracellular signaling cascade ///
213089_at	5q13	68964064	q13.2	LOC153561	0.0101	0.3367	---
214577_at	5q13	71438874	q13.2	MAP1B	0.0101	0.3367	---
221038_at	5q13	72913522	q13.2	FLJ12787	0.0101	0.3367	---
231918_s_at	5q13	74052785	q13.3	GFM2	0.0101	0.3367	GO:0006412 protein biosynthesis ///
213954_at	5q13	74109157	q13.3	KIAA0888	0.0101	0.3367	---
206429_at	5q13	76150610	q13.3	F2RL1	0.0101	0.3367	GO:0007165 signal transduction /// GO:0007186 G-protein coupled receptor protein signaling pathway /// GO:0007204 elevation of cytoplasmic calcium ion concentration /// GO:0007596 blood coagulation ///
213605_s_at	5q13	---	---	FLJ40092	0.0101	0.3367	---
235391_at	8q22	39242652	q15.1	LOC137392	0.0116	0.3367	---
209301_at	8q22	86563433	q21.2	CA2	0.0116	0.3367	GO:0006730 one-carbon compound metabolism ///
225599_s_at	8q22	93966740	q22.1	LOC286144	0.0116	0.3367	---
238229_at	8q22	94836306	q22.1	TMEM67	0.0116	0.3367	---
222572_at	8q22	94998338	q22.1	PPM2C	0.0116	0.3367	GO:0006470 protein amino acid dephosphorylation ///
209847_at	8q22	95208566	q22.1	CDH17	0.0116	0.3367	GO:0006810 transport /// GO:0007155 cell adhesion /// GO:0007156 homophilic cell adhesion ///
220549_at	8q22	95513351	q22.1	FSBP	0.0116	0.3367	GO:0006350 transcription /// GO:0006355 regulation of transcription, DNA-dependent ///
238818_at	8q22	95569776	q22.1	DKFZP434I116	0.0116	0.3367	---
226721_at	8q22	95801325	q22.1	LOC286148	0.0116	0.3367	---
218905_at	8q22	95904710	q22.1	FLJ20530	0.0116	0.3367	---
211814_s_at	8q22	95961631	q22.1	CCNE2	0.0116	0.3367	GO:0000075 cell cycle checkpoint /// GO:0000079 regulation of cyclin dependent protein kinase activity /// GO:0051301 cell division ///
225912_at	8q22	96007377	q22.1	TP53INP1	0.0116	0.3367	GO:0006915 apoptosis ///
218640_s_at	8q22	96215208	q22.1	PLEKHF2	0.0116	0.3367	---
244569_at	8q22	96326369	q22.1	LOC157657	0.0116	0.3367	---
205849_s_at	8q22	97311911	q22.1	UQCRB	0.0116	0.3367	GO:0006118 electron transport /// GO:0006119 oxidative phosphorylation /// GO:0006122 mitochondrial electron transport, ubiquinol to cytochrome c /// GO:0009060 aerobic respiration ///
219363_s_at	8q22	97320839	q22.1	CGI-12	0.0116	0.3367	---
201433_s_at	8q22	97343340	q22.1	PTDSS1	0.0116	0.3367	GO:0006659 phosphatidylserine biosynthesis /// GO:0008654 phospholipid biosynthesis ///
208454_s_at	8q22	97726675	q22.1	PGCP	0.0116	0.3367	---
208767_s_at	8q22	98856461	q22.1	LAPTM4B	0.0116	0.3367	---
202350_s_at	8q22	98950487	q22.1	MATN2	0.0116	0.3367	GO:0000004 biological process unknown ///
1552389_at	8q22	99145926	q22.2	FLJ39553	0.0116	0.3367	---
203790_s_at	8q22	99183743	q22.2	HRSP12	0.0116	0.3367	GO:0006449 regulation of translational termination ///
1554212_s_at	8q22	99508426	q22.2	KCNS2	0.0116	0.3367	GO:0006812 cation transport /// GO:0006813 potassium ion transport ///
211078_s_at	8q22	99536041	q22.2	STK3	0.0116	0.3367	GO:0006468 protein amino acid phosphorylation /// GO:0006915 apoptosis /// GO:0007165 signal transduction /// GO:0007243 protein kinase cascade /// GO:0043065 positive regulation of apoptosis ///
213568_at	8q22	100025846	q22.2	OSR2	0.0116	0.3367	---
223691_at	8q22	101042453	q22.2	RGS22	0.0116	0.3367	---
202634_at	8q22	101232015	q22.2	POLR2K	0.0116	0.3367	GO:0006350 transcription /// GO:0006356 regulation of transcription from RNA polymerase I promoter /// GO:0006366 transcription from RNA polymerase II promoter /// GO:0006383 transcription from RNA polymerase III promoter ///
220483_s_at	8q22	101338464	q22.2	RNF19	0.0116	0.3367	GO:0000226 microtubule cytoskeleton organization and biogenesis /// GO:0016567 protein ubiquitination ///
212731_at	8q22	101591163	q22.2	LOC157567	0.0116	0.3367	---
227132_at	8q22	102278464	q22.3	LOC51123	0.0116	0.3367	---
211445_x_at	8q22	102450204	q22.3	FKSG17	0.0116	0.3367	---
214485_at	8q22	103633042	q22.3	ODF1	0.0116	0.3367	GO:0007283 spermatogenesis /// GO:0030154 cell differentiation ///
202393_s_at	8q22	103730189	q22.3	KLF10	0.0116	0.3367	GO:0000122 negative regulation of transcription from RNA polymerase II promoter /// GO:0001501 skeletal development /// GO:0006350 transcription /// GO:0006355 regulation of transcription, DNA-dependent /// GO:0007179 transforming growth factor beta receptor signaling pathway /// GO:0007267 cell-cell signaling /// GO:0008283 cell proliferation /// GO:0008285 negative regulation of cell proliferat…
226463_at	8q22	104122241	q22.3	ATP6V1C1	0.0116	0.3367	GO:0006811 ion transport /// GO:0015986 ATP synthesis coupled proton transport /// GO:0015992 proton transport ///
1554228_a_at	8q22	104214368	q22.3	MGC39526	0.0116	0.3367	---
225681_at	8q22	104453061	q22.3	CTHRC1	0.0116	0.3367	GO:0006817 phosphate transport ///
206065_s_at	8q22	105460829	q22.3	DPYS	0.0116	0.3367	GO:0006139 nucleobase, nucleoside, nucleotide and nucleic acid metabolism /// GO:0009636 response to toxin ///
1555888_at	8q22	---	---	EDD	0.0116	0.3367	GO:0006511 ubiquitin-dependent protein catabolism /// GO:0006512 ubiquitin cycle /// GO:0006974 response to DNA damage stimulus /// GO:0008283 cell proliferation /// GO:0050847 progesterone receptor signaling pathway ///
1556613_s_at	8q22	---	---	LOC203107	0.0116	0.3367	---
1556755_s_at	8q22	---	---	LOC286149	0.0116	0.3367	---
1559029_at	8q22	---	---	LOC286154	0.0116	0.3367	---
210117_at	8q22	---	---	SPAG1	0.0116	0.3367	GO:0007338 fertilization (sensu Metazoa) ///
213747_at	8q22	---	---	AZIN1	0.0116	0.3367	GO:0006596 polyamine biosynthesis ///
213776_at	8q22	---	---	LOC157562	0.0116	0.3367	---
215478_at	8q22	---	---	RIMS2	0.0116	0.3367	GO:0006886 intracellular protein transport ///
219121_s_at	8q22	---	---	FLJ20171	0.0116	0.3367	---
220222_at	8q22	---	---	PRO1905	0.0116	0.3367	---
220843_s_at	8q22	---	---	Gm83	0.0116	0.3367	---
222950_at	8q22	---	---	FLJ13955	0.0116	0.3367	---
227277_at	8q22	---	---	LYRIC	0.0116	0.3367	---
228827_at	8q22	---	---	RUNX1T1	0.0116	0.3367	GO:0006091 generation of precursor metabolites and energy /// GO:0006350 transcription /// GO:0006355 regulation of transcription, DNA-dependent ///
231268_at	8q22	---	---	MYBL1	0.0116	0.3367	GO:0006355 regulation of transcription, DNA-dependent ///
235247_at	8q22	---	---	TFCP2L3	0.0116	0.3367	---
235509_at	8q22	---	---	MGC40214	0.0116	0.3367	---
236254_at	8q22	---	---	VPS13B	0.0116	0.3367	---
236852_at	8q22	---	---	FBXO43	0.0116	0.3367	---
238122_at	8q22	---	---	LOC389677	0.0116	0.3367	---
238244_at	8q22	---	---	LOC441370	0.0116	0.3367	---
243388_at	8q22	---	---	MFTC	0.0116	0.3367	GO:0006810 transport /// GO:0015884 folic acid transport ///
207260_at	2q36	219554053	q35	FEV	0.0126	0.3367	---
205918_at	2q36	220200529	q35	SLC4A3	0.0126	0.3367	GO:0006820 anion transport ///
227449_at	2q36	221990993	q36.1	EPHA4	0.0126	0.3367	GO:0006468 protein amino acid phosphorylation /// GO:0007165 signal transduction /// GO:0007169 transmembrane receptor protein tyrosine kinase signaling pathway ///
1553485_at	2q36	222871110	q36.1	FLJ32447	0.0126	0.3367	---
238567_at	2q36	222997566	q36.1	SGPP2	0.0126	0.3367	---
1552507_at	2q36	223625171	q36.1	KCNE4	0.0126	0.3367	GO:0006811 ion transport /// GO:0006813 potassium ion transport ///
224800_at	2q36	224448309	q36.1	WDFY1	0.0126	0.3367	GO:0000004 biological process unknown ///
218202_x_at	2q36	224530378	q36.1	MRPL44	0.0126	0.3367	GO:0006396 RNA processing ///
220637_at	2q36	224953094	q36.2	FLJ22746	0.0126	0.3367	---
233916_at	2q36	225973935	q36.3	KIAA1486	0.0126	0.3367	---
222832_s_at	2q36	227898228	q36.3	C2orf33	0.0126	0.3367	---
220639_at	2q36	227935120	q36.3	TM4SF20	0.0126	0.3367	---
208265_at	2q36	228184354	q36.3	DKFZp547H025	0.0126	0.3367	---
242162_at	2q36	228444014	q36.3	FLJ25955	0.0126	0.3367	---
228509_at	2q36	228552919	q36.3	SKIP	0.0126	0.3367	---
237867_s_at	2q36	229596955	q36.3	FLJ20701	0.0126	0.3367	---
226281_at	2q36	229930594	q36.3	DNER	0.0126	0.3367	---
238029_s_at	2q36	230607944	q37.1	SLC16A14	0.0126	0.3367	---
203191_at	2q36	---	---	ABCB6	0.0126	0.3367	GO:0006810 transport /// GO:0006879 iron ion homeostasis ///
213928_s_at	2q36	---	---	HRB	0.0126	0.3367	GO:0006406 mRNA-nucleus export /// GO:0006810 transport /// GO:0043087 regulation of GTPase activity ///
226561_at	2q36	---	---	LOC285086	0.0126	0.3367	---
230844_at	2q36	---	---	---	0.0126	0.3367	---
232063_x_at	2q36	---	---	FARSLB	0.0126	0.3367	GO:0006412 protein biosynthesis /// GO:0006432 phenylalanyl-tRNA aminoacylation ///
235392_at	2q36	---	---	IRS1	0.0126	0.3367	GO:0007165 signal transduction ///
236525_at	2q36	---	---	FBXO36	0.0126	0.3367	GO:0006512 ubiquitin cycle ///
238671_at	2q36	---	---	---	0.0126	0.3367	---
241016_at	2q36	---	---	CUL3	0.0126	0.3367	GO:0000082 G1/S transition of mitotic cell cycle /// GO:0006512 ubiquitin cycle /// GO:0007049 cell cycle /// GO:0007050 cell cycle arrest /// GO:0008284 positive regulation of cell proliferation /// GO:0008629 induction of apoptosis by intracellular signals ///
242688_at	2q36	---	---	TRIP12	0.0126	0.3367	GO:0016567 protein ubiquitination ///
243898_at	2q36	---	---	DKFZp547E052	0.0126	0.3367	---
238504_at	6q13	71333341	q13	C6orf57	0.013	0.3367	---
219582_at	6q13	72055198	q13	OGFRL1	0.013	0.3367	---
238469_at	6q13	72055198	q13	C6orf155	0.013	0.3367	---
231474_at	6q13	74129121	q13	---	0.013	0.3367	---
1559051_s_at	6q13	74179959	q13	C6orf150	0.013	0.3367	---
222014_x_at	6q13	74228181	q13	MTO1	0.013	0.3367	GO:0006118 electron transport ///
239719_at	6q13	74462548	q13	CD109	0.013	0.3367	---
203216_s_at	6q13	76515646	q14.1	MYO6	0.013	0.3367	GO:0006941 striated muscle contraction /// GO:0007605 perception of sound /// GO:0030048 actin filament-based movement ///
237347_at	6q13	---	---	C6orf148	0.013	0.3367	---
1567014_s_at	2q31	411340	p13	NFE2L2	0.0137	0.3367	GO:0006350 transcription /// GO:0006355 regulation of transcription, DNA-dependent /// GO:0006366 transcription from RNA polymerase II promoter ///
230697_at	2q31	170044239	q31.1	BBS5	0.0137	0.3367	---
230434_at	2q31	170259221	q31.1	PHOSPHO2	0.0137	0.3367	---
201139_s_at	2q31	170363605	q31.1	SSB	0.0137	0.3367	GO:0006383 transcription from RNA polymerase III promoter /// GO:0006396 RNA processing /// GO:0006400 tRNA modification /// GO:0006405 RNA-nucleus export /// GO:0008334 histone mRNA metabolism ///
220839_at	2q31	170376513	q31.1	METTL5	0.0137	0.3367	---
220172_at	2q31	171999071	q31.1	FLJ13096	0.0137	0.3367	---
217889_s_at	2q31	172087229	q31.1	CYBRD1	0.0137	0.3367	---
215177_s_at	2q31	173000616	q31.1	ITGA6	0.0137	0.3367	GO:0007044 cell-substrate junction assembly /// GO:0007160 cell-matrix adhesion /// GO:0007229 integrin-mediated signaling pathway ///
226452_at	2q31	173129025	q31.1	PDK1	0.0137	0.3367	GO:0006006 glucose metabolism /// GO:0006468 protein amino acid phosphorylation /// GO:0007264 small GTPase mediated signal transduction ///
224525_s_at	2q31	174645421	q31.1	PTD004	0.0137	0.3367	---
209571_at	2q31	174921126	q31.1	CIR	0.0137	0.3367	---
1555595_at	2q31	174968713	q31.1	SCRN3	0.0137	0.3367	---
231166_at	2q31	175004621	q31.1	GPR155	0.0137	0.3367	---
202663_at	2q31	175133744	q31.1	WASPIP	0.0137	0.3367	GO:0006461 protein complex assembly /// GO:0008154 actin polymerization and/or depolymerization ///
225717_at	2q31	176496896	q31.1	KIAA1715	0.0137	0.3367	---
231906_at	2q31	176702714	q31.1	HOXD8	0.0137	0.3367	GO:0006355 regulation of transcription, DNA-dependent /// GO:0007275 development /// GO:0008595 determination of anterior/posterior axis, embryo ///
205401_at	2q31	177965749	q31.2	AGPS	0.0137	0.3367	GO:0006118 electron transport /// GO:0006629 lipid metabolism /// GO:0008610 lipid biosynthesis ///
243413_at	2q31	178123740	q31.2	FLJ30990	0.0137	0.3367	---
221110_x_at	2q31	178201060	q31.2	PDE11A	0.0137	0.3367	---
231130_at	2q31	179038743	q31.2	FKBP7	0.0137	0.3367	GO:0006457 protein folding ///
205884_at	2q31	182029864	q31.3	ITGA4	0.0137	0.3367	GO:0007160 cell-matrix adhesion /// GO:0007229 integrin-mediated signaling pathway ///
213416_at	2q31	182029864	q31.3	ITGA4	0.0137	0.3367	---
236207_at	2q31	182464840	q31.3	SSFA2	0.0137	0.3367	---
1557570_a_at	2q31	---	---	LOC285084	0.0137	0.3367	---
1557804_at	2q31	---	---	SP3	0.0137	0.3367	GO:0006350 transcription /// GO:0006355 regulation of transcription, DNA-dependent ///
213679_at	2q31	---	---	FLJ13946	0.0137	0.3367	---
237107_at	2q31	---	---	PRKRA	0.0137	0.3367	---
239240_at	2q31	---	---	DKFZp451M2119	0.0137	0.3367	---
231886_at	3q29	54470	p22.3	---	0.0141	0.3367	---
1553567_s_at	3q29	557932	p36.33	ATP13A5	0.0141	0.3367	---
202166_s_at	3q29	36181234	q22.12	PPP1R2	0.0141	0.3367	GO:0005975 carbohydrate metabolism /// GO:0005977 glycogen metabolism /// GO:0006091 generation of precursor metabolites and energy ///
219984_s_at	3q29	194441608	q29	HRASLS	0.0141	0.3367	---
1557136_at	3q29	194602563	q29	ATP13A4	0.0141	0.3367	---
216223_at	3q29	195542190	q29	CPN2	0.0141	0.3367	GO:0000004 biological process unknown /// GO:0050821 protein stabilization ///
213909_at	3q29	195557274	q29	LRRC15	0.0141	0.3367	---
211525_s_at	3q29	195598618	q29	GP5	0.0141	0.3367	GO:0007155 cell adhesion /// GO:0007596 blood coagulation ///
219558_at	3q29	195604692	q29	ATP13A3	0.0141	0.3367	GO:0006812 cation transport /// GO:0008152 metabolism ///
221536_s_at	3q29	195842814	q29	FLJ11301	0.0141	0.3367	---
227410_at	3q29	195887911	q29	FAM43A	0.0141	0.3367	---
226891_at	3q29	196270619	q29	C3orf21	0.0141	0.3367	---
1558220_at	3q29	196900263	q29	LOC440993	0.0141	0.3367	---
226693_at	3q29	196900263	q29	SDHAL2	0.0141	0.3367	---
231941_s_at	3q29	196933516	q29	MUC20	0.0141	0.3367	---
240164_at	3q29	196960855	q29	MUC4	0.0141	0.3367	---
228606_at	3q29	197502496	q29	MGC33212	0.0141	0.3367	---
212840_at	3q29	197564768	q29	KIAA0794	0.0141	0.3367	---
227814_at	3q29	197765475	q29	WDR53	0.0141	0.3367	---
225100_at	3q29	197780253	q29	FBXO45	0.0141	0.3367	---
235359_at	3q29	197851046	q29	LRRC33	0.0141	0.3367	---
1553158_at	3q29	197918318	q29	MGC14126	0.0141	0.3367	---
208878_s_at	3q29	197951312	q29	PAK2	0.0141	0.3367	GO:0006468 protein amino acid phosphorylation /// GO:0006469 negative regulation of protein kinase activity /// GO:0007165 signal transduction ///
201521_s_at	3q29	198148279	q29	NCBP2	0.0141	0.3367	GO:0006397 mRNA processing /// GO:0006406 mRNA-nucleus export /// GO:0006408 snRNA-nucleus export /// GO:0006810 transport ///
225657_at	3q29	198153942	q29	LOC152217	0.0141	0.3367	---
220041_at	3q29	198157612	q29	SMP3	0.0141	0.3367	---
202516_s_at	3q29	198255820	q29	DLG1	0.0141	0.3367	---
224642_at	3q29	198961018	q29	FYTTD1	0.0141	0.3367	---
244881_at	3q29	199171468	q29	LMLN	0.0141	0.3367	---
1553757_at	3q29	---	---	IQCG	0.0141	0.3367	---
1559429_a_at	3q29	---	---	LOC255798	0.0141	0.3367	---
1559490_at	3q29	---	---	LRCH3	0.0141	0.3367	---
1564485_at	3q29	---	---	LOC254808	0.0141	0.3367	---
1566760_at	3q29	---	---	FLJ34208	0.0141	0.3367	---
211718_at	3q29	---	---	MGC2889	0.0141	0.3367	---
213184_at	3q29	---	---	SENP5	0.0141	0.3367	GO:0006508 proteolysis and peptidolysis /// GO:0006512 ubiquitin cycle ///
226832_at	3q29	---	---	---	0.0141	0.3367	---
227403_at	3q29	---	---	PIGX	0.0141	0.3367	---
228279_s_at	3q29	---	---	TNK2	0.0141	0.3367	GO:0006468 protein amino acid phosphorylation /// GO:0007010 cytoskeleton organization and biogenesis /// GO:0007264 small GTPase mediated signal transduction ///
229754_at	3q29	---	---	TMEM44	0.0141	0.3367	---
231122_x_at	3q29	---	---	ZDHHC19	0.0141	0.3367	---
236143_at	3q29	---	---	BDH	0.0141	0.3367	GO:0008152 metabolism ///
237147_at	3q29	---	---	FLJ35794	0.0141	0.3367	---
238777_x_at	3q29	---	---	---	0.0141	0.3367	---
238804_at	3q29	---	---	LOC440998	0.0141	0.3367	---
239022_at	3q29	---	---	SDHAL2	0.0141	0.3367	GO:0006508 proteolysis and peptidolysis /// GO:0006826 iron ion transport /// GO:0006879 iron ion homeostasis /// GO:0006897 endocytosis ///
239495_at	3q29	---	---	PCYT1A	0.0141	0.3367	GO:0008654 phospholipid biosynthesis /// GO:0009058 biosynthesis ///
239521_at	3q29	---	---	LOC440995	0.0141	0.3367	---
239643_at	3q29	---	---	---	0.0141	0.3367	---
240759_at	3q29	---	---	CENTB2	0.0141	0.3367	GO:0043087 regulation of GTPase activity ///
240908_at	3q29	---	---	---	0.0141	0.3367	---
243763_x_at	3q29	---	---	KIAA0226	0.0141	0.3367	---
243906_at	3q29	---	---	OSTalpha	0.0141	0.3367	---
244668_at	3q29	---	---	LOC285389	0.0141	0.3367	---
206741_at	3p25	8636086	p25.3	LOC51066	0.0148	0.3367	---
208204_s_at	3p25	8750253	p25.3	CAV3	0.0148	0.3367	GO:0007517 muscle development ///
206825_at	3p25	8765419	p25.3	OXTR	0.0148	0.3367	GO:0006936 muscle contraction /// GO:0007200 G-protein signaling, coupled to IP3 second messenger (phospholipase C activating) /// GO:0007565 pregnancy /// GO:0007595 lactation ///
239139_at	3p25	9720491	p25.3	LOC151835	0.0148	0.3367	---
211672_s_at	3p25	9748429	p25.3	ARPC4	0.0148	0.3367	GO:0030041 actin filament polymerization ///
204392_at	3p25	9774032	p25.3	CAMK1	0.0148	0.3367	GO:0006468 protein amino acid phosphorylation /// GO:0007165 signal transduction /// GO:0007399 neurogenesis /// GO:0030154 cell differentiation ///
215273_s_at	3p25	9796544	p25.3	TADA3L	0.0148	0.3367	GO:0000074 regulation of progression through cell cycle /// GO:0006350 transcription /// GO:0006357 regulation of transcription from RNA polymerase II promoter ///
225743_at	3p25	9854533	p25.3	RPUSD3	0.0148	0.3367	---
219398_at	3p25	9883398	p25.3	CIDEC	0.0148	0.3367	GO:0006915 apoptosis /// GO:0006917 induction of apoptosis ///
223104_at	3p25	9907238	p25.3	JAGN1	0.0148	0.3367	---
236186_x_at	3p25	9919150	p25.3	IL17RE	0.0148	0.3367	---
203368_at	3p25	9950524	p25.3	CRELD1	0.0148	0.3367	---
1556308_at	3p25	9962226	p25.3	FLJ33674	0.0148	0.3367	---
228775_at	3p25	9979221	p25.3	LOC55831	0.0148	0.3367	---
237005_at	3p25	10003595	p25.3	LOC442075	0.0148	0.3367	---
232812_at	3p25	10023129	p25.3	LOC401052	0.0148	0.3367	---
231531_at	3p25	10098004	p25.3	MGC40179	0.0148	0.3367	---
224023_s_at	3p25	10143338	p25.3	C3orf10	0.0148	0.3367	---
231779_at	3p25	10181563	p25.3	IRAK2	0.0148	0.3367	GO:0006468 protein amino acid phosphorylation /// GO:0006954 inflammatory response /// GO:0007165 signal transduction /// GO:0007249 I-kappaB kinase/NF-kappaB cascade ///
234714_x_at	3p25	10340707	p25.3	ATP2B2	0.0148	0.3367	GO:0006812 cation transport /// GO:0006816 calcium ion transport /// GO:0008152 metabolism ///
214004_s_at	3p25	11572544	p25.3	VGLL4	0.0148	0.3367	GO:0006350 transcription /// GO:0006355 regulation of transcription, DNA-dependent ///
226815_at	3p25	11806920	p25.2	MGC16471	0.0148	0.3367	---
206243_at	3p25	12169578	p25.2	TIMP4	0.0148	0.3367	GO:0000004 biological process unknown ///
222510_s_at	3p25	12573571	p25.2	MKRN2	0.0148	0.3367	GO:0000004 biological process unknown /// GO:0016567 protein ubiquitination ///
222892_s_at	3p25	12750061	p25.2	TMEM40	0.0148	0.3367	---
213547_at	3p25	12813220	p25.2	TIP120B	0.0148	0.3367	GO:0006350 transcription /// GO:0006355 regulation of transcription, DNA-dependent /// GO:0006512 ubiquitin cycle ///
203907_s_at	3p25	12914374	p25.2	IQSEC1	0.0148	0.3367	---
219847_at	3p25	13496224	p25.1	HDAC11	0.0148	0.3367	GO:0006350 transcription /// GO:0006355 regulation of transcription, DNA-dependent /// GO:0016568 chromatin modification /// GO:0016575 histone deacetylation ///
203886_s_at	3p25	13565625	p25.1	FBLN2	0.0148	0.3367	---
210248_at	3p25	13835085	p25.1	WNT7A	0.0148	0.3367	GO:0007165 signal transduction /// GO:0007223 frizzled-2 signaling pathway /// GO:0007267 cell-cell signaling /// GO:0007548 sex differentiation /// GO:0009653 morphogenesis ///
239061_at	3p25	14080518	p25.1	TPRXL	0.0148	0.3367	---
229595_at	3p25	14128584	p25.1	CHCHD4	0.0148	0.3367	---
222418_s_at	3p25	14141546	p25.1	TMEM43	0.0148	0.3367	---
223787_s_at	3p25	14668273	p25.1	C3orf19	0.0148	0.3367	---
226984_at	3p25	14835583	p25.1	FGD5	0.0148	0.3367	GO:0007010 cytoskeleton organization and biogenesis /// GO:0008360 regulation of cell shape /// GO:0030036 actin cytoskeleton organization and biogenesis /// GO:0043088 regulation of Cdc42 GTPase activity /// GO:0046847 filopodium formation ///
224015_s_at	3p25	15065024	p25.1	MRPS25	0.0148	0.3367	GO:0006412 protein biosynthesis ///
231765_at	3p25	15086584	p25.1	ZFYVE20	0.0148	0.3367	---
1553689_s_at	3p25	15427841	p25.1	MGC24132	0.0148	0.3367	---
226952_at	3p25	15443866	p25.1	EAF1	0.0148	0.3367	---
206073_at	3p25	15466645	p25.1	COLQ	0.0148	0.3367	GO:0001507 acetylcholine catabolism in synaptic cleft /// GO:0006817 phosphate transport /// GO:0008105 asymmetric protein localization /// GO:0042135 neurotransmitter catabolism ///
223211_at	3p25	15577246	p25.1	HPCL2	0.0148	0.3367	GO:0006629 lipid metabolism ///
236361_at	3p25	16191160	p25.1	GALNTL2	0.0148	0.3367	---
225200_at	3p25	16274490	p25.1	ZCSL2	0.0148	0.3367	GO:0017183 peptidyl-diphthamide biosynthesis from peptidyl-histidine /// GO:0050709 negative regulation of protein secretion /// GO:0051099 positive regulation of binding ///
1555474_at	3p25	---	---	TTLL3	0.0148	0.3367	GO:0006464 protein modification ///
1556448_a_at	3p25	---	---	LOC285370	0.0148	0.3367	---
1557238_s_at	3p25	---	---	FLJ10707	0.0148	0.3367	---
1557357_at	3p25	---	---	LOC440944	0.0148	0.3367	---
1562797_at	3p25	---	---	---	0.0148	0.3367	---
1563043_at	3p25	---	---	LOC285375	0.0148	0.3367	---
1563572_at	3p25	---	---	LOC152274	0.0148	0.3367	---
1563595_at	3p25	---	---	SRGAP3	0.0148	0.3367	---
1565579_at	3p25	---	---	TATDN2	0.0148	0.3367	---
1569827_at	3p25	---	---	APG7L	0.0148	0.3367	GO:0006512 ubiquitin cycle /// GO:0006914 autophagy /// GO:0006944 membrane fusion /// GO:0015031 protein transport ///
216735_x_at	3p25	---	---	HRH1	0.0148	0.3367	GO:0006954 inflammatory response /// GO:0007165 signal transduction /// GO:0007200 G-protein signaling, coupled to IP3 second messenger (phospholipase C activating) ///
219581_at	3p25	---	---	TSEN2	0.0148	0.3367	GO:0006388 tRNA splicing /// GO:0006397 mRNA processing ///
226848_at	3p25	---	---	NR2C2	0.0148	0.3367	GO:0006350 transcription /// GO:0006355 regulation of transcription, DNA-dependent /// GO:0007399 neurogenesis ///
229307_at	3p25	---	---	ANKRD28	0.0148	0.3367	---
230463_at	3p25	---	---	TIMP4	0.0148	0.3367	GO:0007268 synaptic transmission /// GO:0007269 neurotransmitter secretion ///
232257_s_at	3p25	---	---	C3orf20	0.0148	0.3367	---
232331_at	3p25	---	---	PPARG	0.0148	0.3367	GO:0006091 generation of precursor metabolites and energy /// GO:0006350 transcription /// GO:0006357 regulation of transcription from RNA polymerase II promoter /// GO:0006629 lipid metabolism /// GO:0007165 signal transduction /// GO:0007584 response to nutrients /// GO:0050872 white fat cell differentiation ///
236363_at	3p25	---	---	LOC285378	0.0148	0.3367	GO:0000398 nuclear mRNA splicing, via spliceosome ///
237914_s_at	3p25	---	---	FLJ10707	0.0148	0.3367	---
240348_at	3p25	---	---	SLC6A11	0.0148	0.3367	GO:0006836 neurotransmitter transport ///
242377_x_at	3p25	---	---	THUMPD3	0.0148	0.3367	---
244215_at	3p25	---	---	BTD	0.0148	0.3367	GO:0006768 biotin metabolism /// GO:0006807 nitrogen compound metabolism /// GO:0007417 central nervous system development /// GO:0008544 epidermis development ///
244373_at	3p25	---	---	RAF1	0.0148	0.3367	GO:0006468 protein amino acid phosphorylation /// GO:0006915 apoptosis /// GO:0007242 intracellular signaling cascade /// GO:0008283 cell proliferation ///
206042_x_at	15q12	22751274	q11.2	---	0.0176	0.3471	---
219878_s_at	15q12	29406375	q13.3	---	0.0176	0.3471	---
212851_at	4q11	52404057	q11	---	0.0178	0.3471	---
1568634_a_at	4q11	52555302	q11	---	0.0178	0.3471	---
229331_at	4q11	52612350	q11	---	0.0178	0.3471	---
219492_at	4q11	54570709	q12	---	0.0178	0.3471	---
208803_s_at	4q11	57028549	q12	---	0.0178	0.3471	---
222941_at	4q11	---	---	---	0.0178	0.3471	---
219749_at	8p21	19215408	p21.3	SH2D4A	0.0196	0.35672	---
219049_at	8p21	19305953	p21.3	ChGn	0.0196	0.35672	GO:0007399 neurogenesis /// GO:0008037 cell recognition /// GO:0008283 cell proliferation /// GO:0009653 morphogenesis /// GO:0015014 heparan sulfate proteoglycan biosynthesis, polysaccharide chain biosynthesis /// GO:0019276 UDP-N-acetylgalactosamine metabolism /// GO:0030198 extracellular matrix organization and biogenesis /// GO:0030206 chondroitin sulfate biosynthesis /// GO:0030206 chondroit…
205722_s_at	8p21	21593812	p21.3	GFRA2	0.0196	0.35672	GO:0007169 transmembrane receptor protein tyrosine kinase signaling pathway ///
214054_at	8p21	21822336	p21.3	DOK2	0.0196	0.35672	GO:0007166 cell surface receptor linked signal transduction ///
212166_at	8p21	21833128	p21.3	XPO7	0.0196	0.35672	GO:0000059 protein-nucleus import, docking /// GO:0006611 protein-nucleus export /// GO:0015031 protein transport ///
230977_at	8p21	21938706	p21.3	NPM2	0.0196	0.35672	GO:0006338 chromatin remodeling /// GO:0006445 regulation of translation /// GO:0007096 regulation of exit from mitosis /// GO:0007338 fertilization (sensu Metazoa) /// GO:0009790 embryonic development /// GO:0009994 oocyte differentiation /// GO:0045836 positive regulation of meiosis ///
221376_at	8p21	21955883	p21.3	FGF17	0.0196	0.35672	GO:0007165 signal transduction /// GO:0007267 cell-cell signaling /// GO:0007399 neurogenesis ///
204505_s_at	8p21	21967102	p21.3	EPB49	0.0196	0.35672	GO:0007010 cytoskeleton organization and biogenesis /// GO:0051016 barbed-end actin filament capping /// GO:0051017 actin filament bundle formation ///
219665_at	8p21	22020329	p21.3	FLJ22494	0.0196	0.35672	---
241355_at	8p21	22027873	p21.3	HR	0.0196	0.35672	GO:0000004 biological process unknown /// GO:0006350 transcription /// GO:0006355 regulation of transcription, DNA-dependent ///
218777_at	8p21	22051478	p21.3	C8orf20	0.0196	0.35672	---
238061_at	8p21	22060290	p21.3	LGI3	0.0196	0.35672	---
1570383_at	8p21	22083304	p21.3	BMP1	0.0196	0.35672	GO:0001502 cartilage condensation /// GO:0001503 ossification /// GO:0006508 proteolysis and peptidolysis /// GO:0030154 cell differentiation ///
205325_at	8p21	22133181	p21.3	PHYHIP	0.0196	0.35672	---
220686_s_at	8p21	22188772	p21.3	PIWIL2	0.0196	0.35672	---
212110_at	8p21	22280737	p21.3	SLC39A14	0.0196	0.35672	---
209253_at	8p21	22465196	p21.3	SCAM-1	0.0196	0.35672	GO:0007155 cell adhesion ///
219165_at	8p21	22492199	p21.3	PDLIM2	0.0196	0.35672	---
227848_at	8p21	22626729	p21.3	PEBP4	0.0196	0.35672	---
1554586_a_at	8p21	22900875	p21.3	RHOBTB2	0.0196	0.35672	GO:0007264 small GTPase mediated signal transduction ///
210654_at	8p21	23049046	p21.3	TNFRSF10D	0.0196	0.35672	GO:0006915 apoptosis /// GO:0006916 anti-apoptosis /// GO:0007165 signal transduction ///
1552648_a_at	8p21	23104009	p21.3	TNFRSF10A	0.0196	0.35672	GO:0006915 apoptosis /// GO:0006917 induction of apoptosis /// GO:0006919 caspase activation /// GO:0007165 signal transduction /// GO:0007250 activation of NF-kappaB-inducing kinase /// GO:0008625 induction of apoptosis via death domain receptors ///
212313_at	8p21	23159705	p21.3	CHMP7	0.0196	0.35672	---
212866_at	8p21	23201535	p21.3	LOC203069	0.0196	0.35672	---
204077_x_at	8p21	23299386	p21.3	ENTPD4	0.0196	0.35672	GO:0006256 UDP catabolism ///
211497_x_at	8p21	23592151	p21.2	NKX3-1	0.0196	0.35672	GO:0006355 regulation of transcription, DNA-dependent /// GO:0007275 development ///
208269_s_at	8p21	24207565	p21.2	ADAM28	0.0196	0.35672	GO:0006508 proteolysis and peptidolysis /// GO:0007283 spermatogenesis ///
206134_at	8p21	24297817	p21.2	ADAMDEC1	0.0196	0.35672	GO:0006508 proteolysis and peptidolysis /// GO:0007162 negative regulation of cell adhesion /// GO:0007229 integrin-mediated signaling pathway ///
211239_s_at	8p21	24354484	p21.2	ADAM7	0.0196	0.35672	GO:0006508 proteolysis and peptidolysis ///
221801_x_at	8p21	24866240	p21.2	NEFL	0.0196	0.35672	---
236957_at	8p21	25372428	p21.2	CDCA2	0.0196	0.35672	---
220392_at	8p21	25757501	p21.2	EBF2	0.0196	0.35672	GO:0006355 regulation of transcription, DNA-dependent /// GO:0007275 development ///
221478_at	8p21	26296331	p21.2	BNIP3L	0.0196	0.35672	GO:0006915 apoptosis /// GO:0006917 induction of apoptosis /// GO:0008634 negative regulation of survival gene product activity ///
209598_at	8p21	26418113	p21.2	PNMA2	0.0196	0.35672	---
221236_s_at	8p21	27148757	p21.2	STMN4	0.0196	0.35672	GO:0007242 intracellular signaling cascade ///
227102_at	8p21	27198321	p21.2	TRIM35	0.0196	0.35672	GO:0006915 apoptosis /// GO:0016567 protein ubiquitination ///
203111_s_at	8p21	27238971	p21.2	PTK2B	0.0196	0.35672	GO:0006461 protein complex assembly /// GO:0006468 protein amino acid phosphorylation /// GO:0006915 apoptosis /// GO:0006950 response to stress /// GO:0007155 cell adhesion /// GO:0007165 signal transduction /// GO:0007172 signal complex formation /// GO:0008284 positive regulation of cell proliferation ///
207868_at	8p21	27374182	p21.2	CHRNA2	0.0196	0.35672	GO:0006811 ion transport /// GO:0007165 signal transduction /// GO:0007268 synaptic transmission ///
218125_s_at	8p21	27646754	p21.1	FLJ10853	0.0196	0.35672	---
219148_at	8p21	27723056	p21.1	PBK	0.0196	0.35672	GO:0006468 protein amino acid phosphorylation /// GO:0007067 mitosis ///
235849_at	8p21	27783672	p21.1	MGC45780	0.0196	0.35672	---
227075_at	8p21	28006328	p21.1	ELP3	0.0196	0.35672	---
205901_at	8p21	28230568	p21.1	PNOC	0.0196	0.35672	GO:0007165 signal transduction /// GO:0007218 neuropeptide signaling pathway /// GO:0007268 synaptic transmission /// GO:0007600 sensory perception ///
222536_s_at	8p21	28259021	p21.1	ZNF395	0.0196	0.35672	---
228427_at	8p21	28259021	p21.1	FBXO16	0.0196	0.35672	GO:0006512 ubiquitin cycle ///
219683_at	8p21	28407692	p21.1	FZD3	0.0196	0.35672	GO:0007186 G-protein coupled receptor protein signaling pathway /// GO:0007222 frizzled signaling pathway /// GO:0007275 development /// GO:0008283 cell proliferation ///
209202_s_at	8p21	28615050	p21.1	EXTL3	0.0196	0.35672	---
205770_at	8p21	30656549	p12	GSR	0.0196	0.35672	GO:0006118 electron transport /// GO:0006749 glutathione metabolism /// GO:0009613 response to pest, pathogen or parasite ///
218823_s_at	8p21	104536840	q22.3	KCTD9	0.0196	0.35672	GO:0006813 potassium ion transport ///
1556436_at	8p21	---	---	LOC340414	0.0196	0.35672	---
1557582_at	8p21	---	---	BIN3	0.0196	0.35672	GO:0000917 barrier septum formation /// GO:0007015 actin filament organization /// GO:0007049 cell cycle /// GO:0008104 protein localization /// GO:0009826 unidimensional cell growth ///
1562247_at	8p21	---	---	LOC286058	0.0196	0.35672	---
1562724_at	8p21	---	---	LOC286114	0.0196	0.35672	---
207287_at	8p21	---	---	FLJ14107	0.0196	0.35672	---
210483_at	8p21	---	---	MGC31957	0.0196	0.35672	---
213950_s_at	8p21	---	---	PPP3CC	0.0196	0.35672	---
215454_x_at	8p21	---	---	SFTPC	0.0196	0.35672	GO:0007585 respiratory gaseous exchange /// GO:0050828 regulation of liquid surface tension ///
219776_s_at	8p21	---	---	FLJ11125	0.0196	0.35672	---
222929_at	8p21	---	---	RAI16	0.0196	0.35672	---
223843_at	8p21	---	---	SCARA3	0.0196	0.35672	---
223902_at	8p21	---	---	NEF3	0.0196	0.35672	---
230206_at	8p21	---	---	DOCK5	0.0196	0.35672	---
231274_s_at	8p21	---	---	MSCP	0.0196	0.35672	---
234141_s_at	8p21	---	---	LOC286059	0.0196	0.35672	---
236296_x_at	8p21	---	---	C8orf58	0.0196	0.35672	---
236492_at	8p21	---	---	PPP2R2A	0.0196	0.35672	GO:0006470 protein amino acid dephosphorylation /// GO:0007165 signal transduction ///
237286_at	8p21	---	---	FLJ10871	0.0196	0.35672	---
237504_at	8p21	---	---	FLJ10569	0.0196	0.35672	---
242850_at	8p21	---	---	FLJ21616	0.0196	0.35672	---
244886_at	8p21	---	---	LOC389641	0.0196	0.35672	---
228365_at	12q12	37332259	q12	CPNE8	0.0225	0.3705	---
226065_at	12q12	41139341	q12	PRICKLE1	0.0225	0.3705	---
207132_x_at	12q12	51975584	q13.13	PFDN5	0.0225	0.3705	GO:0006355 regulation of transcription, DNA-dependent /// GO:0006457 protein folding ///
1553349_at	12q12	---	---	ARID2	0.0225	0.3705	---
214008_at	12q12	---	---	PTK9	0.0225	0.3705	---
232021_at	12q12	---	---	LOC283464	0.0225	0.3705	---
243561_at	12q12	---	---	YAF2	0.0225	0.3705	GO:0006350 transcription /// GO:0006355 regulation of transcription, DNA-dependent /// GO:0016481 negative regulation of transcription /// GO:0045941 positive regulation of transcription ///
1557950_at	14q22	49320283	q21.3	SDCCAG1	0.0258	0.3705	---
224303_x_at	14q22	50256232	q22.1	NIN	0.0258	0.3705	---
208097_s_at	14q22	50776686	q22.1	TXNDC	0.0258	0.3705	GO:0006118 electron transport /// GO:0006260 DNA replication /// GO:0006888 ER to Golgi transport /// GO:0006916 anti-apoptosis /// GO:0006950 response to stress /// GO:0007165 signal transduction /// GO:0008283 cell proliferation /// GO:0045321 immune cell activation /// GO:0045893 positive regulation of transcription, DNA-dependent /// GO:0045927 positive regulation of growth ///
217768_at	14q22	51525943	q22.1	C14orf166	0.0258	0.3705	---
242592_at	14q22	52089720	q22.1	DKFZp762F0713	0.0258	0.3705	---
222646_s_at	14q22	52178357	q22.1	ERO1L	0.0258	0.3705	GO:0006118 electron transport /// GO:0051085 chaperone cofactor dependent protein folding ///
201699_at	14q22	52243668	q22.1	PSMC6	0.0258	0.3705	GO:0030163 protein catabolism ///
225853_at	14q22	52311662	q22.1	GNPNAT1	0.0258	0.3705	---
209209_s_at	14q22	52393743	q22.1	PLEKHC1	0.0258	0.3705	GO:0007155 cell adhesion /// GO:0008360 regulation of cell shape /// GO:0030036 actin cytoskeleton organization and biogenesis ///
209714_s_at	14q22	53933423	q22.2	CDKN3	0.0258	0.3705	GO:0000079 regulation of cyclin dependent protein kinase activity /// GO:0006470 protein amino acid dephosphorylation /// GO:0007049 cell cycle /// GO:0007050 cell cycle arrest /// GO:0008285 negative regulation of cell proliferation ///
201653_at	14q22	53963397	q22.2	CNIH	0.0258	0.3705	GO:0006955 immune response /// GO:0007242 intracellular signaling cascade ///
202543_s_at	14q22	54010959	q22.2	GMFB	0.0258	0.3705	---
204605_at	14q22	54046337	q22.2	CGRRF1	0.0258	0.3705	GO:0006950 response to stress /// GO:0007049 cell cycle /// GO:0007050 cell cycle arrest /// GO:0008285 negative regulation of cell proliferation /// GO:0016567 protein ubiquitination ///
204728_s_at	14q22	54476692	q22.2	WDHD1	0.0258	0.3705	GO:0006355 regulation of transcription, DNA-dependent ///
1552792_at	14q22	54563594	q22.2	SOCS4	0.0258	0.3705	GO:0001558 regulation of cell growth /// GO:0007242 intracellular signaling cascade /// GO:0009968 negative regulation of signal transduction ///
203764_at	14q22	54684601	q22.3	DLG7	0.0258	0.3705	GO:0000004 biological process unknown /// GO:0007049 cell cycle /// GO:0007267 cell-cell signaling ///
214709_s_at	14q22	55116777	q22.3	KTN1	0.0258	0.3705	GO:0007018 microtubule-based movement ///
225675_at	14q22	56116264	q22.3	C14orf101	0.0258	0.3705	---
224253_at	14q22	56740271	q22.3	SEC10L1	0.0258	0.3705	GO:0006887 exocytosis /// GO:0006892 post-Golgi transport /// GO:0015031 protein transport /// GO:0048278 vesicle docking ///
222531_s_at	14q22	56805380	q22.3	C14orf108	0.0258	0.3705	GO:0006886 intracellular protein transport ///
220084_at	14q22	57006348	q22.3	C14orf105	0.0258	0.3705	---
1557176_a_at	14q22	57540572	q23.1	C14orf37	0.0258	0.3705	---
1555786_s_at	14q22	---	---	C14orf34	0.0258	0.3705	---
1561353_at	14q22	---	---	---	0.0258	0.3705	---
225464_at	14q22	---	---	C14orf31	0.0258	0.3705	---
230280_at	14q22	---	---	TRIM9	0.0258	0.3705	GO:0016567 protein ubiquitination ///
233984_at	14q22	---	---	KIAA0831	0.0258	0.3705	---
235756_at	14q22	---	---	SAMD4	0.0258	0.3705	---
243246_at	14q22	---	---	C14orf35	0.0258	0.3705	---
231252_at	2q34	---	---	---	0.0266	0.3705	---
213737_x_at	15q13	20253717	q11.2	LOC283768	0.0272	0.3705	---
204492_at	15q13	30694983	q13.3	ARHGAP11A	0.0272	0.3705	---
219366_at	15q13	31945721	q14	AVEN	0.0272	0.3705	GO:0001719 inhibition of caspase activation /// GO:0006915 apoptosis ///
1557405_at	15q13	---	---	LOC283697	0.0272	0.3705	---
207993_s_at	15q13	---	---	CHP	0.0272	0.3705	GO:0006813 potassium ion transport /// GO:0007264 small GTPase mediated signal transduction ///
215428_at	15q13	---	---	TJP1	0.0272	0.3705	GO:0007043 intercellular junction assembly ///
234423_x_at	15q13	---	---	LOC400353	0.0272	0.3705	---
236488_s_at	15q13	---	---	LOC440259	0.0272	0.3705	---
240247_at	15q13	---	---	---	0.0272	0.3705	---
1554029_a_at	5q15	---	---	KIAA0372	0.0279	0.3705	---
235592_at	5q15	---	---	ELL2	0.0279	0.3705	GO:0006350 transcription /// GO:0006355 regulation of transcription, DNA-dependent /// GO:0006368 RNA elongation from RNA polymerase II promoter ///
201918_at	3q23	142143378	q23	FLJ10618	0.0285	0.3705	---
1558733_at	3q23	142643921	q23	ZBTB38	0.0285	0.3705	---
244043_at	3q23	143153034	q23	TFDP2	0.0285	0.3705	---
236696_at	3q23	---	---	SR140	0.0285	0.3705	---
